# Supplementary material for: Why are some languages confused for others? Investigating data from the Great Language Game
Source: PLoS One. 2017 Apr 5;12(4):e0165934. doi: 10.1371/journal.pone.0165934 (PMC5381764; doi:10.1371/journal.pone.0165934)
Supplement: S1 Data — This includes data on population sizes, country-level data, language name frequency, mean acoustic diversity, and language codes. (ZIP) [file pone.0165934.s002.zip]

Archive with 1 entries (1 files):
- S1_LanguageData.csv
