# Supplementary material for: Why are some languages confused for others? Investigating data from the Great Language Game
Source: PLoS One. 2017 Apr 5;12(4):e0165934. doi: 10.1371/journal.pone.0165934 (PMC5381764; doi:10.1371/journal.pone.0165934)
Supplement: S1 Data — This includes data on population sizes, country-level data, language name frequency, mean acoustic diversity, and language codes. (ZIP) [file pone.0165934.s002.zip › S1_LanguageData.csv]

	Language	PropGuessCorrect	Population	ProportionOfL2Speakers	LingDiversityOfMainCountry	NumberOfCountriesSpokenIn	LanguageNameIsTransparent	LanguageNameFrequency	LanguageNameFrequency.Chinese	GDPOfMainCountry	MeanAcousticDiversity	ISO.code	GlottologLanguageFamily
1	Swahili	0.67778274324	7.18913616459592	0.95	0.855	8	FALSE	5.64179723228214	0	3.24919835739111	1.4068064	swh	Atlantic-Congo
80	Swedish	0.752964743875	6.96365043638287	NA	0.153	3	TRUE	6.7088882587974	3.66341821225268	4.63803975425944	1.3994628	swe	Indo-European
159	Hausa	0.444979969183	7.39773149727398	0.38	0.891	8	FALSE	5.63342401387043	0	3.7681198941848	1.795597	hau	Afro-Asiatic
238	Icelandic	0.702343672914	5.38710494965951	0.03	0.019	1	TRUE	5.79040762203406	2.75891189239797	4.60201655970816	2.001165	isl	Indo-European
317	Dutch	0.717490453967	7.34132945019624	0.19	0.301	7	FALSE	7.14705776389246	3.66903780088516	4.63752975480924	1.4252288	nld	Indo-European
396	Estonian	0.668550720458	6.04351946024576	0.05	0.445	2	TRUE	5.65631960699124	2.56937390961505	4.39879039275214	1.9150062	est	Uralic
475	Vietnamese	0.841704694334	7.83108894171347	0.2	0.267	1	TRUE	6.5177793613096	3.02036128264771	3.72370189399127	1.5098416	vie	Austroasiatic
554	Romanian	0.756272684235	7.37626645326296	0.14	0.167	6	TRUE	6.03181267494959	3.27760921430409	4.27032939708986	1.9882982	ron	Indo-European
633	Shona	0.438738727805	7.03107301899797	0.143521213232656	0.518	3	FALSE	5.27492873042265	0	3.23044892137827	1.7561856	sna	Atlantic-Congo
712	Samoan	0.529437631309	5.61622021865153	NA	0.002	2	TRUE	5.52980237406142	0	3.7036352375839	1.2348512	smo	Austronesian
791	Slovenian	0.728950587084	6.31913938518559	NA	0.16	5	TRUE	5.2191390018598	0	4.44583763218645	2.0005	slv	Indo-European
870	Bangla	0.516396080152	8.28614467183875	0.42009090767242	0.386	4	FALSE	5.11610276579995	3.16316137497702	3.40773072802634	1.4550062	ben	Indo-European
949	Gujarati	0.646904634145	7.66872604294193	NA	0.913	6	FALSE	5.51917672000143	0	3.73319726510657	2.008898	guj	Indo-European
1028	Hindi	0.58137411422	8.41553025738177	0.31551247034117	0.913	4	FALSE	6.1718393263041	0	3.73319726510657	1.5679976	hin	Indo-European
1107	Somali	0.589345816483	7.16670534622136	0.03	0.404	4	TRUE	5.71035603449699	2.33243845991561	3.3155505344219	1.9043106	som	Afro-Asiatic
1186	Mandarin	0.859465968196	8.92829764860617	0.18	0.511	1	FALSE	5.63419604650555	4.26829708722377	4.0756929182018	2.043668	cmn	Sino-Tibetan
1265	Northern Sami	0.521489503227	4.31597034545692	NA	0.067	3	FALSE	2.76342799356294	0	4.81598263542302	1.7783278	sme	Uralic
1344	Korean	0.867587043357	7.88742728306463	NA	0.007	5	TRUE	6.79151921269661	2.68484536164441	4.09704896501113	1.897175	kor	Korean
1423	Scottish Gaelic	0.576509356243	4.80023578932735	NA	0.144	1	TRUE	4.33047465148614	0	4.73062079788728	1.755678	gla	Indo-European
1502	Danish	0.717756382403	6.74213493813356	NA	0.096	3	TRUE	6.55585156557921	3.04296907339318	4.63134228648393	1.7421476	dan	Indo-European
1581	Khmer	0.627355348306	7.15303700961492	0.07	0.116	2	FALSE	5.75672356680403	0	3.48315920971698	1.6544912	khm	Austroasiatic
1660	Lao	0.72180514197	6.51496988885742	0.196406738715205	0.692	3	TRUE	5.99089978913416	3.08742645703629	3.68232561866781	1.5701634	lao	Tai-Kadai
1739	Hungarian	0.63061411549	7.10058178144988	0.01	0.086	9	TRUE	6.64745436851824	3.44638181222244	4.34615730223201	1.6970928	hun	Uralic
1818	Tigrinya	0.455315408893	6.83979218444533	NA	0.628	3	FALSE	4.23042337389264	0	3.07736790528416	1.6484542	tir	Afro-Asiatic
1897	Welsh	0.654054321912	5.72988531496107	0.46	0.144	2	TRUE	6.54646097882316	2.54157924394658	3.72370189399127	1.8296308	cym	Indo-European
1976	Bosnian	0.689798560131	6.34738661630247	NA	0.601	5	TRUE	5.68922003726384	0	3.98371647391375	1.6650504	bos	Indo-European
2055	Turkish	0.606740912006	7.85006963139642	0.12	0.394	8	TRUE	6.83953850500258	3.32837960343874	4.27818178456752	1.296732	tur	Turkic
2134	Malay	0.505241637629	7.19998816418468	NA	0.761	4	TRUE	6.31748604969845	0	4.36731864092969	1.430421	zlm	Austronesian
2213	French	0.936333981456	7.87494810046068	0.48	0.187	51	TRUE	7.88133902777205	3.09968064110925	4.56710874483269	1.4014992	fra	Indo-European
2292	Norwegian	0.760508429259	6.67594140054845	NA	0.067	1	TRUE	6.45475601103191	1.98227123303957	4.81598263542302	1.8939054	nor	Indo-European
2371	Dari	0.463768803307	6.98227123303957	NA	0.79	2	FALSE	4.64914006414422	0	3.29885307640971	1.7248728	prs	Indo-European
2450	Fijian	0.41493378027	5.52804209165507	0.45	0.608	1	TRUE	5.45529720491927	1.80617997398389	3.90025785843778	1.556903	fij	Austronesian
2529	Armenian	0.640409898829	6.49692964807322	NA	0.125	14	TRUE	6.25628515990999	2.82151352840477	3.89064453629525	1.5209966	hye	Indo-European
2608	Sinhalese	0.511406859078	7.19256689583364	0.13	0.319	2	FALSE	5.58801721978557	0	3.98838056522201	1.5868304	sin	Indo-European
2687	Maltese	0.479832361017	5.71767050300226	NA	0.087	1	TRUE	5.58861900352769	0	4.45308889856143	1.637265	mlt	Afro-Asiatic
2766	Thai	0.814869543328	7.30956480544587	0.51	0.74	1	TRUE	6.33828473402816	3.90848501887865	4.15806079393661	1.3283938	tha	Tai-Kadai
2845	Italian	0.888898464455	7.80383284314057	0.43	0.47	9	TRUE	7.29635651216707	4.05319372760087	4.53533210332183	1.7395215	ita	Indo-European
2924	Tamil	0.566628034932	7.83735708956544	0.104216386567758	0.913	3	FALSE	6.29901476098793	0	3.73319726510657	1.4765146	tam	Dravidian
3003	Punjabi	0.623187734226	7.47003940324009	NA	0.913	3	FALSE	5.57721596973465	1.72427586960079	3.73319726510657	1.1002732	pan	Indo-European
3082	Northern Ndebele	0.600144278791	6.19667350048806	NA	0.518	2	FALSE	2.64836001098093	0	3.23044892137827	1.3866264	nde	Atlantic-Congo
3161	Macedonian	0.689444518484	6.14854404577233	NA	0.487	4	TRUE	5.97045473897982	1.99563519459755	4.07195561030298	2.05872716666667	mkd	Indo-European
3240	Kurdish	0.662181284489	7.47655471010713	NA	0.728	3	FALSE	5.76058757442185	2.37291200297011	4.18150058846776	1.5763904	sdh	Indo-European
3319	Nepali	0.514836404113	7.18639404312432	NA	0.756	3	TRUE	5.41695654539034	3.00774777800074	3.35102285258412	1.54497916666667	nep	Indo-European
3398	Finnish	0.695651447987	6.73176438124647	0.03	0.121	3	TRUE	6.28014454213002	3.22505069613805	4.58264279344532	1.4001446	fin	Uralic
3477	Hebrew	0.772784827837	6.72450279063034	0.47	0.665	1	FALSE	6.90087340109101	0	4.51534389308838	2.119674	heb	Afro-Asiatic
3556	Albanian	0.633444623986	6.73354231584803	NA	0.563	3	TRUE	5.8932339650329	3.02448566769917	4.02073408541152	2.0140142	aln	Indo-European
3635	Basque	0.526548169053	5.737090818143	NA	0.277	2	FALSE	5.90436006798748	0	4.50654561877768	1.8437872	eus	Basque
3714	Assyrian	0.625680114847	5.36604920980024	NA	0.728	5	FALSE	6.04361295668236	3.22245633667925	4.18150058846776	1.4670662	aii	Afro-Asiatic
3793	Russian	0.87275080618	8.22357959884075	0.42	0.251	17	TRUE	7.42440283251722	2.98900461569854	4.38237730346811	1.8073494	rus	Indo-European
3872	Burmese	0.615814751106	7.50562879537125	0.32	0.519	1	TRUE	6.04571679526112	3.50338206347373	3.2132520521964	1.8949148	mya	Sino-Tibetan
3951	Maori	0.495987405189	5.17219412846693	0.78	0.28	1	FALSE	6.18558804656273	2.39619934709574	4.53436883485091	1.2948758	mri	Austronesian
4030	Latvian	0.633017803873	6.19096446634751	0.25	0.628	1	TRUE	5.58624513488125	2.52374646681156	4.33002801351662	1.314787	lav	Indo-European
4109	Serbian	0.723382109046	6.95220650085309	0.52	0.497	10	TRUE	6.07665354875455	2.98766626492627	4.09251011168398	1.6950112	srp	Indo-European
4188	Malayalam	0.574819797549	7.5257041745733	0.21	0.913	2	FALSE	5.27159303536329	0	3.73319726510657	1.4368614	mal	Dravidian
4267	Bulgarian	0.712837701897	6.91157145666397	0.21	0.217	8	TRUE	6.15419443942076	3.01410032151962	4.20251556178153	1.46200933333333	bul	Indo-European
4346	Dinka	0.441318439966	6.13541890502785	NA	0.927	1	FALSE	5.12236662604014	0	3.16196661636407	1.3056414	diw	Nilotic
4425	Arabic	0.827662102984	8.37428692421452	NA	0.626	20	FALSE	6.65060559749931	4.89371738743014	4.73062079788728	1.5198322	arz	Afro-Asiatic
4504	Croatian	0.638710000501	6.75982567261085	0.26	0.201	8	TRUE	5.85107419328752	2.94398887507377	4.32022939671927	1.5768444	hrv	Indo-European
4583	Portuguese	0.699095810422	8.30824246817769	NA	0.058	12	TRUE	6.81754619936504	3.72222246396973	4.41316559834589	2.08417766666667	por	Indo-European
4662	Cantonese	0.831530754218	7.79394089540815	NA	0.511	10	FALSE	5.47807131969319	4.55528796288782	4.0756929182018	1.493826	yue	Sino-Tibetan
4741	Greek	0.716533788636	7.12817107492042	0.47	0.134	9	TRUE	7.42865443722927	4.48167189839381	4.40910430067654	1.9269026	ell	Indo-European
4820	Czech	0.784400642983	7.02609752585419	NA	0.096	6	TRUE	6.42487886105596	3.18892848376085	4.43686204537666	1.8509862	ces	Indo-European
4899	Ukrainian	0.812198109731	7.55689189667551	NA	0.42	9	TRUE	6.23460307097706	2.98811284026835	3.94389004824847	1.9871072	ukr	Indo-European
4978	Indonesian	0.493751643746	7.36549697020102	0.87	0.815	1	TRUE	6.30480966863052	3.73215241806521	3.98041246160689	1.491929	ind	Austronesian
5057	Japanese	0.859678925574	8.0865624778787	0.01	0.036	3	TRUE	7.51193882686433	3.47928731647617	4.56008604849741	1.7040936	jpn	Japonic
5136	South Efate	0.458702083624	3.77815125038364	NA	0.973	1	FALSE	2.42488163663107	0	3.47581641303132	1.1838086	erk	Austronesian
5215	Kannada	0.390039572283	7.57679084845198	0.2	0.913	1	FALSE	5.37027246784953	0	3.73319726510657	1.478132	kan	Dravidian
5294	Amharic	0.495004132536	7.3386875246197	0.24	0.855	1	FALSE	4.96880504756693	0	3.13161866434913	1.3419268	amh	Afro-Asiatic
5373	German	0.91266602823	7.89345814900723	0.34	0.378	18	TRUE	7.74450345929645	4.356503891894	4.63680873447445	1.7883424	deu	Indo-European
5452	Central Tibetan	0.734538282653	6.06927579699586	NA	0.511	3	TRUE	3.5066403055665	2.76042248342321	4.0756929182018	1.7660762	bod	Sino-Tibetan
5531	Slovak	0.771050864017	6.71497820191574	NA	0.231	9	TRUE	5.94968171550895	2.63144376901317	4.40368662312246	1.91259	slk	Indo-European
5610	Yiddish	0.710975628531	6.17910060295046	NA	0.665	6	FALSE	6.0564104648334	0	4.51534389308838	2.0578474	ydd	Indo-European
5689	Spanish	0.891602572613	8.61717866945716	0.23	0.277	31	TRUE	7.40795029949391	4.31781270815082	4.50654561877768	1.6887242	spa	Indo-European
5768	Urdu	0.568523446709	7.80583239934997	0.42	0.795	6	FALSE	5.84668280159988	0	3.67200544502295	1.3040094	urd	Indo-European
5847	Polish	0.772151458928	7.58730431096752	0.03	0.065	9	TRUE	6.9063703335331	3.17926446433903	4.36688968965338	1.602634	pol	Indo-European
5926	Farsi	0.560161681728	7.67251439601448	0.57	0.705	6	FALSE	4.78734710390316	4.42592530065247	4.19273467190316	1.419592	pes	Indo-European
6005	Tagalog	0.566289736838	7.3846257709856	0.71	0.843	3	FALSE	5.32584597916908	0	3.81511265818981	1.8626728	tgl	Austronesian
6084	Tongan	0.550002320832	5.22819496996335	NA	0.015	1	TRUE	5.0969308586429	0	3.72452162711856	1.5499742	ton	Austronesian
