# Supplementary material for: Why are some languages confused for others? Investigating data from the Great Language Game
Source: PLoS One. 2017 Apr 5;12(4):e0165934. doi: 10.1371/journal.pone.0165934 (PMC5381764; doi:10.1371/journal.pone.0165934)
Supplement: S2 Data — The probability of confusion each language for every other language. Row names are identical to column names. To find the probability of confusing language A for language B, look up row A, column B. (ZIP) [file pone.0165934.s003.zip]

Archive with 1 entries (1 files):
- S2_confusionDist.csv
