# Supplementary material for: Why are some languages confused for others? Investigating data from the Great Language Game
Source: PLoS One. 2017 Apr 5;12(4):e0165934. doi: 10.1371/journal.pone.0165934 (PMC5381764; doi:10.1371/journal.pone.0165934)
Supplement: S2 Data — The probability of confusion each language for every other language. Row names are identical to column names. To find the probability of confusing language A for language B, look up row A, column B. (ZIP) [file pone.0165934.s003.zip › S2_confusionDist.csv]

Albanian	Amharic	Arabic	Armenian	Assyrian	Bangla	Basque	Bosnian	Bulgarian	Burmese	Cantonese	Central Tibetan	Croatian	Czech	Danish	Dari	Dinka	Dutch	Estonian	Farsi	Fijian	Finnish	French	German	Greek	Gujarati	Hausa	Hebrew	Hindi	Hungarian	Icelandic	Indonesian	Italian	Japanese	Kannada	Khmer	Korean	Kurdish	Lao	Latvian	Macedonian	Malay	Malayalam	Maltese	Mandarin	Maori	Nepali	Northern Ndebele	Northern Sami	Norwegian
0.633444623986	0.111986494091	0.040740048589	0.26363135671	0.116094499815	0.109334325028	0.29933481153	0.297763457165	0.303197353914	0.118225686711	0.0926029439165	0.079823132418	0.320541342232	0.312719866691	0.213010204082	0.10747051114	0.110387192852	0.192048012003	0.317414200109	0.125328330206	0.107202680067	0.219575253924	0.0399030393437	0.053617333823	0.202912077655	0.116813481425	0.0970375554	0.0872103630724	0.0827814569536	0.286579594927	0.22604479335	0.119880863738	0.204887218045	0.0321796071094	0.0989754848152	0.0919331395349	0.0561570930446	0.135240572172	0.0958878504673	0.360749036167	0.305140961857	0.109735509285	0.120186046512	0.281091251176	0.0436910804931	0.0780452224654	0.0981730946669	0.120975160994	0.138928402086	0.195558065123
0.251901140684	0.495004132536	0.352647827119	0.354929577465	0.370717972783	0.334375751744	0.201156421181	0.189071566731	0.144088080421	0.229713460149	0.0863961813842	0.189087759815	0.15	0.133711315852	0.140180265655	0.260921177588	0.184888241011	0.118550515959	0.197435277038	0.415089820359	0.164114832536	0.178605769231	0.0193283401788	0.0486525160983	0.144212523719	0.339749759384	0.182035213369	0.269585798817	0.342850287908	0.177206059149	0.187869822485	0.28110709988	0.0486293206198	0.0650082140343	0.181188118812	0.241073568176	0.0855536543632	0.454193860285	0.162562754004	0.194913239838	0.174873889022	0.228313840156	0.28009478673	0.192455550216	0.0509478672986	0.157391927394	0.265856622114	0.24649176327	0.220384047267	0.154919413038
0.111377245509	0.111529583283	0.827662102984	0.141993599621	0.158324063775	0.107243534747	0.083197872026	0.0961631860126	0.0733549083064	0.0853320477281	0.0450765336869	0.0783320923306	0.0751339503166	0.0739514348786	0.0713687985655	0.104451843631	0.0825207215992	0.0639597556594	0.0933861481215	0.206166646274	0.0753506061326	0.077723378213	0.0261058738216	0.0364564345607	0.0651101215549	0.0991067117335	0.0807038834951	0.193804034582	0.0953130677001	0.0903356343728	0.0842900302115	0.0860136452242	0.0304519841746	0.0232840164928	0.0681818181818	0.0942888589947	0.0328907296869	0.183872938302	0.0789410348977	0.0914023875558	0.0871985157699	0.0801841085271	0.0955220248236	0.0837913765726	0.029347826087	0.0818763851268	0.087327722893	0.115565679575	0.0931667670078	0.0730123729021
0.283257918552	0.202245156618	0.195815450644	0.640409898829	0.250501002004	0.154023805294	0.18897996357	0.287237888648	0.255044537357	0.125478054999	0.0612648221344	0.109595168866	0.238386081806	0.253603357052	0.114092767016	0.179052185137	0.108494837892	0.0896860986547	0.257551669316	0.309606587374	0.0946976414258	0.174462030944	0.0482671021593	0.0371694067191	0.165836298932	0.185623293904	0.125393258427	0.256254467477	0.159460458241	0.271984366673	0.152188255993	0.124123043713	0.061350810122	0.0502883922134	0.110229117806	0.137265320581	0.0551431601273	0.349397590361	0.0733487626847	0.274502712477	0.239859882006	0.101774719305	0.135154826958	0.15860014892	0.0337215365896	0.0883379247016	0.129170383586	0.131006346328	0.151125401929	0.133415797844
0.210390504043	0.313182054391	0.476824628156	0.293169209431	0.625680114847	0.195376325395	0.142208774584	0.159412780656	0.130998484593	0.187284035936	0.0942615888334	0.165509761388	0.127459515932	0.118533744433	0.130779615255	0.208981001727	0.149698474636	0.131755018013	0.170033670034	0.440097799511	0.128441965842	0.161368768456	0.0348479672019	0.0449070887818	0.103681188788	0.19275210084	0.157308186884	0.442879230373	0.177762757688	0.157380421738	0.177536231884	0.174561860142	0.02879944483	0.0415384615385	0.129460437856	0.211515046095	0.0774139378673	0.461564800548	0.148199445983	0.164818024263	0.149518238128	0.158767772512	0.18503731991	0.173733905579	0.059696342305	0.130820399113	0.159668221877	0.209146077156	0.17829787234	0.135407613419
0.257720254314	0.220373285361	0.144836544707	0.252098933515	0.222124863089	0.516396080152	0.190714484292	0.18391562294	0.161123595506	0.322052643221	0.170349094123	0.267053300193	0.156965336821	0.154357950765	0.13541432742	0.203087627745	0.187249219795	0.0988203872691	0.232701630674	0.309513274336	0.202873313017	0.190968321725	0.0237728373322	0.0251626898048	0.120497427101	0.327024647887	0.17409587889	0.186197624916	0.329146816804	0.216088328076	0.187572928821	0.357855085309	0.0444493102693	0.127481252757	0.18706445993	0.221974095578	0.191885227527	0.277568227202	0.287427809862	0.231773177318	0.200445930881	0.300263968324	0.347613762486	0.212411032028	0.118896925859	0.173238812583	0.295614035088	0.222158766419	0.229001367989	0.127552140505
0.290207522698	0.229805473129	0.112190221031	0.302543507363	0.210699048244	0.209757716562	0.526548169053	0.233978638184	0.204027731925	0.218956406869	0.106090373281	0.197721179625	0.203109158499	0.199934980494	0.130333333333	0.187602492621	0.183813892529	0.0869143780291	0.251302083333	0.227378964942	0.175357024244	0.173839376483	0.0221570544151	0.0265516096913	0.185719189839	0.22816166884	0.17267614952	0.172282263191	0.19484432541	0.233971131252	0.184255757992	0.224877250409	0.100375554797	0.0642764857881	0.143959731544	0.197237391584	0.0955906018668	0.299607072692	0.164320785597	0.251717032967	0.22391520371	0.187852638566	0.230795610425	0.203032300593	0.0624792289797	0.17091152815	0.207301173403	0.204648160103	0.227680053103	0.132443531828
0.27340652638	0.108898372056	0.0677914110429	0.233506534404	0.118492198362	0.0719225449516	0.163751395608	0.689798560131	0.355628827131	0.0853754940711	0.0549754299754	0.062012554689	0.436517719569	0.393805309735	0.14151813153	0.092380952381	0.0919717010151	0.127269856308	0.271554436753	0.128470588235	0.0702930174564	0.164428482199	0.0402353689567	0.0507213363705	0.188084464555	0.0833970925784	0.0846720846721	0.118959107807	0.0578061701465	0.263510356642	0.151109410865	0.0843691733996	0.135307517084	0.0183133271776	0.083422787916	0.0852397367596	0.0290076335878	0.143759873618	0.0606293169609	0.302736512901	0.304320502749	0.0687490189923	0.083677527918	0.158489397926	0.0265163060043	0.0696357514539	0.0742713882795	0.0928474510564	0.110331384016	0.135429447853
0.279113286311	0.101739130435	0.07563764292	0.225247870409	0.113613541816	0.0646545558575	0.143141512848	0.379140034863	0.712837701897	0.0705297044191	0.0431355689309	0.0575386254662	0.366723989682	0.400757796561	0.0992279096368	0.0810466760962	0.067907517813	0.0936469238491	0.262093862816	0.111511829198	0.0563198624248	0.106095791001	0.0381637168142	0.0524904755186	0.17158593419	0.0818051575931	0.076978939724	0.10994459026	0.0693756194252	0.226293103448	0.111809045226	0.0596415770609	0.128662420382	0.017359134889	0.0581859669139	0.0726820707809	0.0213348709817	0.149103942652	0.0446428571429	0.307859313938	0.294445994976	0.0508277664827	0.0662540441694	0.133229505876	0.021546803653	0.0474358974359	0.0603812018042	0.092084006462	0.0925487338313	0.0977193995381
0.118169161156	0.18211033744	0.0683954054995	0.121360069747	0.143384940183	0.240989399293	0.101657458564	0.0796897038082	0.0649396114126	0.615814751106	0.271937599716	0.439088518843	0.0662704844228	0.0613549948151	0.0403897254207	0.190825047968	0.221718668294	0.0307560137457	0.101817540145	0.176409366869	0.288006902502	0.0754382858155	0.015901375737	0.0132711621234	0.0732092696629	0.245947850599	0.219196134417	0.101997146933	0.183938746439	0.0736529041288	0.0841743611767	0.325480685952	0.0332400279916	0.17358688067	0.160078347578	0.28331620418	0.270439159868	0.157145337732	0.422018348624	0.0890794539727	0.107684079158	0.341044514546	0.315119363395	0.122459798551	0.23106727721	0.32583862194	0.341530054645	0.361288898698	0.240979955457	0.0491234160736
0.0340868741863	0.0606203561741	0.0363744782349	0.0375859615841	0.0538545322522	0.0985344930299	0.044983722995	0.0306015996291	0.0241165234002	0.152104704634	0.831530754218	0.205308938212	0.0287227781048	0.0229573816812	0.0341941654711	0.0672036547247	0.07440930998	0.0252230814991	0.0416715715127	0.0663035756571	0.120237679133	0.0454272323038	0.0117952347252	0.0145968489342	0.0218392161492	0.0866345362643	0.0712781954887	0.0353595080416	0.0821335850838	0.0310141509434	0.0542748759848	0.167148710533	0.0118194842407	0.272630205244	0.0458628841608	0.134153554951	0.305338078292	0.0578299120235	0.240681195665	0.034	0.0435918755197	0.161103047896	0.160033266009	0.0611005240591	0.459504328234	0.101426687448	0.129613941668	0.0845345345345	0.102965280882	0.0359231411863
0.0726426910002	0.0889976436469	0.0451520057564	0.0787999277065	0.0844355861569	0.143016551981	0.0712769720552	0.0563406129565	0.0600850762141	0.284963768116	0.435037273695	0.734538282653	0.0628415300546	0.0603679228434	0.0603588907015	0.117594734033	0.128990588669	0.0544854155201	0.0824482448245	0.108191373686	0.162964311726	0.0788854713226	0.0415387393896	0.0229349578929	0.039878397711	0.13503649635	0.117909382804	0.0614035087719	0.124147829207	0.0664180429764	0.0715681051323	0.235006341729	0.018994211288	0.310063463282	0.0844364937388	0.231560283688	0.417306988657	0.112894499549	0.366690240453	0.0768540132878	0.073695535234	0.2423478574	0.223300970874	0.0933830382106	0.389752973468	0.134228187919	0.23730625334	0.152072072072	0.150151218644	0.0550740339473
0.293602103418	0.143323034672	0.0559714188499	0.231399198467	0.125340599455	0.132260321903	0.203984408835	0.347246276411	0.345570492933	0.14578313253	0.0802176584167	0.132653061224	0.638710000501	0.365669074647	0.134534639608	0.125389677866	0.125862068966	0.102822925577	0.302249699468	0.145158496449	0.116907713499	0.184763874526	0.0210724687339	0.0474705474705	0.214980378775	0.140801644399	0.123974082073	0.107826384142	0.103982300885	0.30574145826	0.17803768681	0.14455547898	0.148958515666	0.0377293181031	0.10474516696	0.130471956224	0.0509378764412	0.17092679534	0.130789245447	0.341154625253	0.317734415472	0.133738601824	0.153444676409	0.195774407906	0.0480620155039	0.120383522727	0.135965665236	0.139281129653	0.182392678143	0.137461721674
0.20156229991	0.0759261683466	0.0559835644581	0.171605876393	0.0872376930183	0.0481633701516	0.104582468466	0.300142801506	0.270073939551	0.0482785399948	0.032195750161	0.0434308841843	0.291907886273	0.784400642983	0.0842338237209	0.0552936679832	0.0481006093608	0.0795469172352	0.209169054441	0.0968113714944	0.0417639429313	0.106174115216	0.0481090815539	0.0425773847126	0.118781334362	0.0561119671289	0.0602685882738	0.0783463059844	0.0445506198347	0.202941176471	0.095041322314	0.0449980933011	0.0780487804878	0.0192283364959	0.0438863185724	0.053715308863	0.0225	0.120489690722	0.0377888420784	0.233834095363	0.213537575281	0.0382231404959	0.0483601286174	0.08488203506	0.0192986881937	0.0376357666077	0.0463010204082	0.0582246261534	0.0723673535616	0.0898509024326
0.144905763453	0.138957138957	0.0699195856617	0.147478070175	0.132541899441	0.14150555327	0.120746815564	0.124449339207	0.110303369216	0.13667985268	0.117843710823	0.153910991234	0.115566996342	0.120027063599	0.717756382403	0.133697135061	0.128579220071	0.290911568334	0.212648439658	0.149737060614	0.141090809177	0.286209766926	0.0287394733324	0.113605255954	0.0713298313519	0.139271924986	0.113210759278	0.104475562878	0.127562642369	0.165566556656	0.319141571478	0.161970853574	0.0234005139997	0.0861806612256	0.10282811642	0.129179331307	0.123989587615	0.144865609924	0.170142245546	0.194128388819	0.13171860117	0.150238028563	0.166251039069	0.128509130553	0.0925523240011	0.119851729819	0.136242831165	0.133450704225	0.186997433704	0.319529861965
0.267034990792	0.397068926036	0.360465116279	0.356592765461	0.43195682778	0.245825602968	0.217316017316	0.178037383178	0.153772911212	0.226992409867	0.116963226572	0.198606271777	0.167912190565	0.139448691221	0.193244485294	0.463768803307	0.214603323192	0.159867172676	0.275	0.513789824061	0.18571090608	0.255892255892	0.0166237415125	0.0588793922127	0.145968489342	0.256309330864	0.251301330249	0.418027132674	0.187177078441	0.264623955432	0.260667634253	0.227620332883	0.0262612301313	0.0824964131994	0.166469334596	0.266836971667	0.103585657371	0.47139157052	0.18813015582	0.247791724779	0.210129564193	0.202223766505	0.228631975512	0.233802816901	0.0763904915763	0.200749590068	0.196599616858	0.264874141876	0.27975495916	0.219020847974
0.262638420799	0.284379492094	0.136243703526	0.265493127562	0.244433804166	0.325272067715	0.208849557522	0.212632594021	0.185527876631	0.325755800328	0.115403186866	0.266268656716	0.169058623206	0.146282392831	0.11715285881	0.243856332703	0.441318439966	0.0854423032273	0.231268847135	0.306578009974	0.252315943442	0.168604651163	0.0184353580714	0.0202166064982	0.150254052746	0.342031029619	0.269230769231	0.16136687233	0.282774566474	0.1894425259	0.177915926584	0.341399137518	0.0546058879392	0.0662665066026	0.196654719235	0.291851851852	0.124059237679	0.356308132602	0.274458462271	0.220734972013	0.217317487267	0.290413533835	0.332845290386	0.197554543275	0.0791349809886	0.285989872197	0.316361003861	0.426136363636	0.265578635015	0.122084721561
0.17497569782	0.180118245566	0.148350149986	0.195675971538	0.18041742541	0.109167919115	0.150277357539	0.164286685707	0.157508650519	0.121353880022	0.0685539827921	0.100434491979	0.154469312097	0.173245614035	0.277026103594	0.124612348463	0.115245261984	0.717490453967	0.189333333333	0.183094751193	0.10298324479	0.229852838122	0.0788217646257	0.133913990201	0.100013644426	0.113130765057	0.125297517851	0.241624504307	0.0897453735912	0.190742763517	0.258134854076	0.102290076336	0.024010731053	0.03400138217	0.109669489211	0.138549307253	0.0558807134894	0.206945228684	0.101585113715	0.194607108811	0.146899708697	0.106947368421	0.119565217391	0.129701866815	0.0465211459754	0.101642566334	0.104465155098	0.137854077253	0.143826086957	0.267928699737
0.251946330959	0.158062888852	0.077695473251	0.247478922136	0.149466776046	0.109631313952	0.199877999187	0.231032237056	0.226653536846	0.113909272849	0.0651854272178	0.0997581620314	0.218744932706	0.228718118582	0.274818986323	0.113930517711	0.122911497105	0.191734984106	0.668550720458	0.164195939413	0.115141700405	0.381237183869	0.0305256284688	0.0516732283465	0.196269261963	0.122510460251	0.117076192443	0.168185584093	0.0753719008264	0.305284081497	0.328059950042	0.114344053088	0.0461157024793	0.0450392691136	0.0992503259452	0.121197411003	0.0543695797198	0.194827007054	0.0915862535974	0.304935657273	0.218434949592	0.107563850688	0.118092105263	0.166694421316	0.0394976037019	0.113640112156	0.106134371957	0.157060518732	0.230168516235	0.289188301019
0.231307883443	0.227221086117	0.159218504379	0.26207051426	0.234916265198	0.219119946393	0.182762492981	0.158835208471	0.127421928425	0.237937140328	0.115216892357	0.214027275257	0.14004576659	0.126633618747	0.180815131727	0.21467268623	0.186321290616	0.168930762489	0.220175241519	0.560161681728	0.191921497033	0.204459308807	0.0235942668137	0.0516588733022	0.111462093863	0.215707964602	0.182623132263	0.261146496815	0.175262437243	0.234827898551	0.248006833713	0.265095398429	0.0322434150772	0.0772404308962	0.169572107765	0.215749481925	0.133410404624	0.313509874327	0.221417599298	0.203107658158	0.179004037685	0.228663446055	0.231529306086	0.20211057582	0.0779986890977	0.173375309197	0.21084472328	0.215322112594	0.212432278301	0.185651214128
0.285928517871	0.357428714357	0.237543167242	0.304411406288	0.302836004932	0.32902123505	0.317252396166	0.183658170915	0.152840623429	0.315012722646	0.098858392033	0.218318695107	0.157149950348	0.133364639587	0.0940384135695	0.27485812978	0.270338554826	0.0755555555556	0.298064840412	0.337061894109	0.41493378027	0.225659229209	0.0326764779247	0.0134507214478	0.19775227164	0.32862803368	0.247534202991	0.208995355659	0.302827380952	0.173533083645	0.195666029318	0.379250862494	0.121853974583	0.0422812192724	0.242318261304	0.282710858274	0.0697674418605	0.361256544503	0.221889803042	0.254106520657	0.212733316287	0.317222767419	0.379683178275	0.255797101449	0.0543505360259	0.288361749444	0.302696078431	0.364167178857	0.302869619464	0.124243951613
0.238214866263	0.145976843031	0.102867277564	0.226674552713	0.148525073746	0.0933766042189	0.197800149142	0.249248798077	0.245124512451	0.0933412604043	0.0583737685634	0.0749810174639	0.232355154251	0.250148898154	0.289750036977	0.101745045844	0.102908277405	0.223017379874	0.330514872414	0.151451973194	0.0856887831003	0.695651447987	0.0347222222222	0.0843754708453	0.197147526371	0.107779943037	0.112390350877	0.15665141001	0.061125769569	0.260551826995	0.281732020071	0.0689056166763	0.0937127532777	0.0189433180406	0.0831610044313	0.111850865513	0.0243161094225	0.194953791991	0.0593736084311	0.281203676253	0.202581032413	0.076520699447	0.0865826538176	0.148320335933	0.0259437399796	0.0829950383401	0.0738345864662	0.122885294664	0.162334019076	0.312283867088
0.0354541039339	0.0360568168022	0.0326599733882	0.0353725015142	0.0365586156471	0.0303593556382	0.04627367135	0.0307374559592	0.0312891113892	0.0302508607969	0.0231164383562	0.0331542594014	0.031306010276	0.0323410510842	0.0337773549001	0.0310768489521	0.0338674435543	0.0324263883712	0.0330691107258	0.0395052833814	0.031976744186	0.035940545809	0.936333981456	0.0207158617308	0.0238036809816	0.0333374338787	0.0358439201452	0.0404322486644	0.0315287791763	0.031488434056	0.0395410141107	0.0315929096829	0.0240029542097	0.0158146377345	0.0364640883978	0.0320099255583	0.0191787558397	0.0441935871262	0.026056252283	0.031716648155	0.0325340402458	0.0279024626956	0.0339311682016	0.0316195993242	0.0198895027624	0.0275704310137	0.0323416862116	0.0516332982086	0.0398968446602	0.0283042087128
0.0480460385439	0.0434668417597	0.047137605042	0.0462792532211	0.0464271819479	0.036014721346	0.0450480850346	0.05221097496	0.0521101389604	0.0338849487786	0.027734375	0.0382377389859	0.0500453779334	0.0568093385214	0.105899548233	0.0334572490706	0.0354387341441	0.131758936637	0.0564088983051	0.0490298898794	0.0352783366868	0.0794782140936	0.0205975842339	0.91266602823	0.0314547837484	0.0423616626953	0.0362930452397	0.0562474889514	0.0361604207758	0.0642446907974	0.0782226727488	0.0378515260562	0.0166798003677	0.0229047371161	0.0317725752508	0.0329421178981	0.020951376993	0.0491909385113	0.0321854304636	0.0531171741136	0.0443511350217	0.0312781567769	0.035621085595	0.0348601540332	0.0211836356415	0.0306578947368	0.0328694499669	0.0441077441077	0.0479604027991	0.092641261498
0.244770153231	0.15312667023	0.0735393334233	0.224270557029	0.142442244224	0.11067961165	0.310344827586	0.242193755004	0.211829251974	0.0993715632364	0.0761374187558	0.0757502027575	0.223545150502	0.209196300638	0.119513841999	0.112412493269	0.117148157964	0.0959210526316	0.227769727309	0.146437994723	0.103159252095	0.153309169016	0.0432172869148	0.0344920144947	0.716533788636	0.127172195893	0.117097936456	0.144798188358	0.0734150520627	0.208051016341	0.139553952115	0.0902007395668	0.193060848995	0.0373806642463	0.0972260368031	0.110535405872	0.0375	0.175183438155	0.0820995962315	0.240174078607	0.253355022367	0.0923461994467	0.10618172129	0.216548589761	0.033324375168	0.0838795986622	0.101358550879	0.124653739612	0.136877076412	0.121632543103
0.164797659678	0.15863614535	0.106984387839	0.164915117219	0.144584139265	0.354968593976	0.118969072165	0.123325710552	0.10161474474	0.256708115183	0.124660814046	0.225015582797	0.108238317007	0.0837096774194	0.0687916734428	0.184219106619	0.168026101142	0.0455145118734	0.143019112407	0.243334949103	0.203503601834	0.1018342821	0.0213106873898	0.0153364116095	0.0977359693878	0.646904634145	0.130274477673	0.108388157895	0.502730485063	0.108832552882	0.126026272578	0.290915054116	0.0439347439832	0.0799679487179	0.135029988653	0.207120279488	0.127603739544	0.200328137818	0.237323491656	0.135232481991	0.145276872964	0.249342969777	0.283071381794	0.134921939195	0.0962797381447	0.179811230203	0.305249513934	0.232868152468	0.203507340946	0.0758552305404
0.131949331457	0.334003350084	0.273899033298	0.195787292818	0.320995962315	0.337508698678	0.129829446572	0.0910652920962	0.0688827964359	0.335954253038	0.196085164835	0.306885704299	0.0627986348123	0.0589777195282	0.0554586675968	0.286388384755	0.30350877193	0.0365013774105	0.11388400703	0.359320859321	0.268565615463	0.0845360824742	0.0128516846127	0.0130419457173	0.0532440056417	0.359562455893	0.444979969183	0.158394931362	0.301200686106	0.0782785496442	0.0946826758148	0.393407380867	0.020711080428	0.161559888579	0.205882352941	0.324435318275	0.226295382446	0.344638574854	0.336783988958	0.0940350877193	0.0978298312091	0.335786890992	0.359986389929	0.142658799028	0.147692307692	0.299204427534	0.31149825784	0.433534207728	0.272195457674	0.0601131541726
0.157231052148	0.144236960721	0.178171166582	0.174284604428	0.175996932515	0.0871202285121	0.125481386393	0.133630573248	0.138885329917	0.0774964657499	0.0536349771225	0.0619371148681	0.137935402153	0.153651756381	0.177651171824	0.0985642219635	0.0960844925296	0.212319958848	0.159645232816	0.194694758218	0.078208726716	0.161955394191	0.0800727934486	0.114130434783	0.100272055966	0.0964421855146	0.10224157394	0.772784827837	0.0796760710554	0.165824064712	0.171102661597	0.0696950840075	0.0324683791889	0.0231921824104	0.0725661443617	0.109121798223	0.0284178187404	0.178066340962	0.0574037834312	0.160425750192	0.139468935293	0.0668390433096	0.0838168923275	0.112549673119	0.0318479685452	0.0712062741193	0.0710869846194	0.118279569892	0.115823817292	0.163329407146
0.208633093525	0.241404535479	0.181275643417	0.251840942563	0.251102941176	0.285420175931	0.153828466314	0.141061194306	0.143177151391	0.275305895439	0.145607922245	0.280373831776	0.128167462358	0.118321316325	0.101279910963	0.224221972253	0.207418342868	0.079992576095	0.176981341216	0.325148809524	0.223832831325	0.15574531279	0.0230101848359	0.0243634365268	0.115904936015	0.292824704814	0.200320512821	0.211198249134	0.58137411422	0.145052473763	0.176149294492	0.276923076923	0.0280793710221	0.137200736648	0.182252434319	0.236203090508	0.190251000364	0.304963235294	0.260291916168	0.176214785404	0.1669797145	0.254778251995	0.29818046788	0.179371353284	0.123587178062	0.20942503639	0.292548298068	0.21645021645	0.223179859379	0.104866088269
0.266607142857	0.191523319738	0.104210898797	0.270910047344	0.191824455849	0.165546515741	0.176694915254	0.227632051743	0.183964757709	0.176655052265	0.112663906142	0.154697331308	0.224184537755	0.230825823064	0.203192252511	0.179188712522	0.15090650551	0.139188949885	0.320120332684	0.237189933007	0.147230578659	0.291481415614	0.0396022020955	0.0451738133051	0.146802066631	0.170817257103	0.149761595145	0.165358451073	0.124336752741	0.63061411549	0.267333188437	0.193068440399	0.0377750823081	0.100506904387	0.130094322833	0.150412932701	0.119312074525	0.234027532651	0.162562455389	0.312675561798	0.221673138016	0.17714884696	0.192804750262	0.183895921238	0.0814985795455	0.122816304923	0.165632980664	0.153316106804	0.23343639576	0.206159871818
0.201674277017	0.165825387923	0.126874062969	0.214923106133	0.168653846154	0.0918898092853	0.197077485099	0.168455346876	0.16217765043	0.0905131603863	0.0683218219153	0.0884250474383	0.164106406894	0.174696509863	0.358483412322	0.110214044311	0.105587740609	0.294491129785	0.285578023655	0.177748642068	0.0850983358548	0.365100416825	0.0372418879056	0.100996802708	0.160152526215	0.110880241783	0.110563246729	0.203572757722	0.0753639211351	0.218512898331	0.702343672914	0.0742931066346	0.0490623224095	0.0303658996605	0.079901775595	0.110802811691	0.0426341834793	0.207708372888	0.0802562170309	0.241449814126	0.164873244574	0.0761726078799	0.10334460729	0.14851104707	0.0382402079079	0.0801895734597	0.0851184834123	0.120809140288	0.184627269216	0.390374331551
0.272837412164	0.292037586548	0.231430618581	0.293513648886	0.275623610768	0.335709019415	0.242288110213	0.198602794411	0.16784409257	0.253587333003	0.0816977428852	0.169000933707	0.165970002459	0.14720452937	0.104019488429	0.25826848249	0.212729912875	0.0886917960089	0.214389888187	0.336107711138	0.170963035019	0.152622834085	0.0247914183552	0.0306918238994	0.179224579371	0.359504132231	0.207471441803	0.21926910299	0.339128305583	0.194205745151	0.170107858243	0.493751643746	0.0640838206628	0.0290307101727	0.213554363725	0.263197026022	0.0536193029491	0.353155339806	0.169162779278	0.203997075311	0.229488416988	0.273100120627	0.27695662709	0.210954848261	0.0336883824622	0.17341862118	0.267202410849	0.273824257426	0.212539184953	0.117675900956
0.0779025350156	0.0543923532089	0.0337508698678	0.069346033221	0.0519264967398	0.0448539638387	0.0988675958188	0.0737990252959	0.0726380941259	0.043131359852	0.0411053540587	0.049192472959	0.07326938634	0.0715518233061	0.0456083051441	0.0427461139896	0.0513852711343	0.0327298050139	0.0829643439758	0.046379170057	0.0474147924878	0.0522162914829	0.0285747205899	0.0198562136255	0.0757164759995	0.0506522505582	0.0509439616422	0.0412227883279	0.0407851433945	0.0695224719101	0.0613221223543	0.046782264634	0.888898464455	0.0220208739534	0.0400236127509	0.0511134187147	0.0279021701688	0.0612787605504	0.0392087601554	0.0790772409044	0.0729010710584	0.0462523719165	0.0578522075184	0.0798089246184	0.0239934456929	0.0403898086181	0.0519554994839	0.0588749635675	0.0592182030338	0.0520367318107
0.0714866906893	0.0686784599376	0.0428092097651	0.0717299578059	0.068906016335	0.0794142159781	0.0751436781609	0.0591763755912	0.0565167243368	0.0964656479645	0.117942857143	0.116669076189	0.0564882032668	0.0511363636364	0.0523644752018	0.0685540477305	0.0685871056241	0.037092328893	0.0872194441214	0.0764685436218	0.0842561936294	0.0780609922622	0.035200179937	0.0180435769405	0.0527615626403	0.0686926605505	0.07097972008	0.0577102803738	0.0550511435467	0.0592273679311	0.0750828649661	0.102043199066	0.0320148474655	0.859678925574	0.0544011207098	0.0863841090195	0.190618532996	0.0768960674157	0.107069788588	0.0833621185953	0.0741843159702	0.0954582225818	0.0947585259785	0.067116435966	0.112218023589	0.0767630057803	0.0952660636673	0.0940501792115	0.0887445887446	0.0537880521859
0.27138115905	0.355638166047	0.330184108527	0.294334069169	0.339650145773	0.442755577347	0.207394048693	0.174981747384	0.152821506418	0.29527458493	0.123280943026	0.256863941428	0.14918970448	0.130530432657	0.123031496063	0.318104080137	0.263953204972	0.0883832335329	0.229716520039	0.417366946779	0.230464886251	0.208353688324	0.015873015873	0.020706455542	0.176867349488	0.448572834646	0.237653397186	0.240677966102	0.532705882353	0.183234421365	0.205051112447	0.337456704602	0.0866858237548	0.105025005954	0.390039572283	0.289	0.127396263043	0.425859168469	0.230919765166	0.218990384615	0.201442307692	0.312058465286	0.404837527486	0.220861900098	0.0823155837811	0.213921901528	0.370098039216	0.310313355643	0.291215403129	0.153902261123
0.0953386389475	0.173869514434	0.0827922077922	0.10870273794	0.132473048024	0.280066170389	0.10099979596	0.0713702433448	0.063356440432	0.392147279244	0.273448890329	0.361818564513	0.0682887266829	0.0583024641649	0.0720284237726	0.172594656614	0.212538474	0.0622101391332	0.0959240464888	0.17384744342	0.270087444316	0.0975887911372	0.014457439896	0.0225023938717	0.0453581334639	0.262340634194	0.18679516096	0.0931396287328	0.209680065628	0.0733508368887	0.123111938754	0.39315268538	0.0149493650538	0.146337554095	0.144929898924	0.627355348306	0.258106780216	0.169488765874	0.464809148011	0.0860110353781	0.09368369512	0.363198138298	0.331844499586	0.129718147355	0.215972112185	0.265068049255	0.304690062316	0.281789802289	0.23142031379	0.0709822143887
0.0331647653769	0.04782207882	0.0267723773411	0.0444035430806	0.0401893983139	0.0731934731935	0.0373345232783	0.0310747663551	0.0302055817159	0.11466359977	0.310960943764	0.162467792728	0.0292614955876	0.031519962643	0.0300289855072	0.0487009204241	0.0498905403848	0.0228499253646	0.0389506243556	0.0520013684571	0.0646103516766	0.0386803185438	0.0150643974241	0.0122847301952	0.0227429359063	0.0607874740962	0.0538361882827	0.0303936819433	0.0448295782785	0.0311736652321	0.0479862896315	0.118208683792	0.0131364798884	0.407930029155	0.0399906998372	0.0997003227294	0.867587043357	0.0500464468184	0.162134012267	0.0379921713102	0.0395197015621	0.115858668858	0.107134392036	0.0436118662097	0.301178624557	0.0562549620052	0.0895487491232	0.0691257624165	0.0685805422648	0.0289064313908
0.275644397685	0.196193525436	0.218639887245	0.321832979476	0.230128427629	0.13275261324	0.137634882185	0.275485436893	0.244236436124	0.120689655172	0.0647149460709	0.127730717789	0.220542231491	0.224415584416	0.1043508407	0.151791988756	0.121732903688	0.103076655658	0.202180028129	0.3177028451	0.0977051460362	0.1278208441	0.041784203103	0.0384479092842	0.11889596603	0.156299281584	0.127504954856	0.260784313725	0.122544759256	0.231742588576	0.126704795425	0.112237637851	0.0257687682529	0.061689994816	0.100212464589	0.135058989259	0.0703587600139	0.662181284489	0.0974322898347	0.234175025943	0.211903908211	0.0902839005466	0.118175535591	0.125131810193	0.0443626161669	0.0977561315011	0.12030075188	0.166442048518	0.133006025441	0.111360885354
0.080485851575	0.131237183869	0.06612481058	0.0909467292299	0.103452982121	0.208565072303	0.0919298245614	0.0569796785762	0.0425590714384	0.299971965237	0.244911991199	0.304340217011	0.052049622438	0.037153394345	0.0346950195859	0.129931972789	0.151979921919	0.0321069312388	0.0638445523942	0.151104972376	0.184952978056	0.0556386886138	0.016751338734	0.0134498991258	0.0490571194315	0.196472518458	0.133759061098	0.07517053206	0.193190921228	0.0530805687204	0.070892264711	0.314814814815	0.0421052631579	0.111096345515	0.117445054945	0.318883771336	0.225406448057	0.129471174078	0.72180514197	0.061793929495	0.0729596042869	0.292791539104	0.275114631096	0.0993150684932	0.201767711642	0.179029179166	0.269351535836	0.223400615806	0.162721893491	0.0379258033375
0.2625	0.17599047781	0.0817079599367	0.245115143057	0.159227771874	0.144865634455	0.155832389581	0.24330555063	0.222686151705	0.142009769714	0.0843822017373	0.139815627744	0.216001412928	0.209649427282	0.270782608696	0.140818431912	0.141863699583	0.210325047801	0.361396667848	0.181096929976	0.129632851923	0.308059384942	0.0212440516655	0.0800846710178	0.132583868665	0.15419343636	0.128113080547	0.149010681142	0.132443351484	0.270961887477	0.325528529211	0.162099644128	0.0468641114983	0.057993460678	0.119439579685	0.144301968575	0.0758042436687	0.21299015374	0.142475987193	0.633017803873	0.240148436119	0.143774527292	0.170735930736	0.179612497818	0.051357426941	0.119335083115	0.145918914092	0.156492027335	0.235801908224	0.276758682102
0.301061007958	0.0798914681942	0.0448612153038	0.230215827338	0.0881319688407	0.0507759529908	0.15130700248	0.456779159266	0.444191343964	0.0596372579158	0.0458855919241	0.0503323836657	0.484449381149	0.466296467685	0.117393976644	0.0625836182548	0.0683360989591	0.0994275384152	0.299575500303	0.0835238530712	0.051186390091	0.137415982076	0.043633655994	0.0419024315645	0.238713484804	0.0582042412393	0.0658704982273	0.0984026522001	0.0388729847823	0.280686187518	0.123870481928	0.0548632218845	0.167014613779	0.0204173547515	0.0568459657702	0.0592951142036	0.0229576624925	0.124924379915	0.043984280532	0.354706061529	0.689444518484	0.0462677359655	0.0563898253141	0.143276140197	0.0211908670348	0.0485727096099	0.0630428271938	0.0694892728308	0.0834561532793	0.122989738092
0.244888789036	0.321632094826	0.283056925146	0.290358494767	0.321996466431	0.32767478222	0.188870151771	0.163115693013	0.120767494357	0.3106162843	0.111687725632	0.254891154588	0.116105714931	0.0970149253731	0.0776566757493	0.257169075476	0.256826901377	0.0615034168565	0.170622480967	0.383196721311	0.216994061215	0.120841819416	0.0545454545455	0.0171415850401	0.104128014842	0.322104291647	0.22630834512	0.239680729761	0.301302200269	0.14012164902	0.138209121246	0.40301232314	0.0293122886133	0.0701639344262	0.204677060134	0.309629959875	0.118050789293	0.414794644883	0.239231278993	0.156621205455	0.175112107623	0.505241637629	0.274247491639	0.183367416496	0.0721348314607	0.203763194126	0.30614973262	0.338358458961	0.237051792829	0.0796786799826
0.193804768698	0.193036041539	0.166531440162	0.224964013983	0.194913487596	0.394165114836	0.184306569343	0.143435160834	0.119903595099	0.263958333333	0.0916893447771	0.180891719745	0.127280097284	0.103885645259	0.102347219285	0.226477249331	0.188732394366	0.0743716522456	0.185978169605	0.279617072198	0.148404701931	0.163840653728	0.0194450070893	0.0177392739274	0.122287568445	0.416988416988	0.143080939948	0.130580591071	0.513601299229	0.144396990035	0.172915072686	0.323576583801	0.0656455142232	0.0377358490566	0.206033244408	0.209496043315	0.0737100737101	0.282771535581	0.204725972994	0.185208075814	0.147855060392	0.283245221635	0.574819797549	0.149032523672	0.0545599362804	0.130796423373	0.331526271893	0.219726310354	0.193523712392	0.122337059692
0.325639284906	0.290145985401	0.207520891365	0.352301642378	0.306995698438	0.211895070104	0.26944203527	0.23861816518	0.189781021898	0.21513112091	0.119316870529	0.183759483001	0.188382318908	0.178423236515	0.255319148936	0.226773455378	0.206313416009	0.219650555934	0.296519721578	0.340898774399	0.210807050093	0.29366341131	0.0502017032721	0.0699930699931	0.153597785978	0.211516402845	0.212574006202	0.26291931097	0.178971428571	0.272951186744	0.315122500704	0.239339752407	0.0811418296246	0.0715417704324	0.178538602941	0.212674785747	0.118598382749	0.358413132695	0.193674976916	0.294023722628	0.254248966468	0.215285747074	0.240866035183	0.479832361017	0.0732550103663	0.178850574713	0.200180750113	0.23390983839	0.251774056202	0.261621116562
0.0408470261514	0.0598139644413	0.0258451598015	0.0460729392935	0.053196347032	0.0718161875072	0.0481314526683	0.0384257102934	0.0381996537796	0.107856810786	0.33341000575	0.155916337575	0.0362451406357	0.0424457955719	0.0417154909773	0.0580481036078	0.0593564873969	0.0449399656947	0.0456470588235	0.0599281326069	0.089987026772	0.0494309690769	0.0222841225627	0.0259332480521	0.0251815413446	0.0695692236812	0.0663761801017	0.044367816092	0.0562956098691	0.0456834953731	0.0601514710166	0.11304652794	0.0153575615475	0.258683729433	0.0480449489737	0.0921616301957	0.267372977899	0.0620009394082	0.146392471244	0.0419604275642	0.0445919198975	0.0990823556743	0.107889949977	0.0498540572096	0.859465968196	0.0569840166782	0.0906301628511	0.0750812887969	0.0797122724604	0.0407458563536
0.249311002756	0.263825363825	0.109681501793	0.264987510408	0.226225387516	0.257598299681	0.202512176365	0.182365145228	0.16496987326	0.332577786936	0.171591388772	0.28088426528	0.162105263158	0.14342214821	0.181052198931	0.226691808087	0.245450698265	0.122792262405	0.290502793296	0.258151052414	0.29586047489	0.256578947368	0.01916340408	0.0343249427918	0.173013245033	0.26233277592	0.218993253762	0.14870423694	0.176272612537	0.201183431953	0.236079035155	0.359163851351	0.0640764849471	0.193461618043	0.20300438139	0.275933182099	0.242474569234	0.28196653584	0.301015123265	0.253883805065	0.210980227177	0.320609094702	0.337206889396	0.222268041237	0.132463827186	0.495987405189	0.278805719092	0.294954721863	0.270367514778	0.177722669973
0.241471571906	0.261661483785	0.212844036697	0.27212681638	0.246665159394	0.392082308208	0.185784851811	0.182432432432	0.147104504105	0.278295605859	0.118871725991	0.197869507324	0.140939597315	0.119716751494	0.0963060686016	0.236989055171	0.204720835225	0.0709361796753	0.190254706534	0.335703177072	0.193829644534	0.14011348756	0.031669232461	0.0278979238754	0.14125165271	0.391171993912	0.18756936737	0.181546249425	0.429311121117	0.1686825054	0.142395693136	0.330717488789	0.0688510073057	0.0755515934923	0.2218866171	0.241718889884	0.119697979125	0.339647871629	0.22028453419	0.186455780798	0.18481407259	0.294369369369	0.357014388489	0.2171875	0.0711479703186	0.17252968855	0.514836404113	0.258573761568	0.214539491664	0.111603188663
0.144560791158	0.208597807271	0.156443444007	0.164200341491	0.179539492859	0.242501414827	0.118644067797	0.117730496454	0.0918367346939	0.248969982343	0.139648718687	0.234186111892	0.0958083832335	0.0868075385494	0.0639229422067	0.189135381115	0.225616591928	0.0612653879187	0.124388137057	0.219404305515	0.195199537305	0.0852872215709	0.0185497470489	0.0368650217707	0.0619977037887	0.262067007382	0.25234741784	0.119660620246	0.236879839403	0.0913461538462	0.0961481917083	0.267211201867	0.0306239267315	0.0974851653009	0.136245299393	0.233372228705	0.152873563218	0.248351018067	0.268709487331	0.127442650807	0.128093158661	0.242251919249	0.246414228342	0.129211837093	0.116942384484	0.238613577771	0.251721288901	0.600144278791	0.163136805953	0.0715507411631
0.250986842105	0.205293737895	0.102906782492	0.247547416612	0.196797865243	0.168333333333	0.19302860901	0.197391005836	0.17680292456	0.186497326203	0.105122196183	0.207284768212	0.168703326544	0.165995975855	0.249253235977	0.167807103291	0.17115902965	0.174893756129	0.384018117114	0.217391304348	0.156165311653	0.398744631648	0.0140609306997	0.0502811776381	0.138130968622	0.190445238869	0.168303420251	0.177859042553	0.139573617588	0.252404643449	0.378566688786	0.200752393981	0.0401078530502	0.0654520917679	0.131032171582	0.190430003233	0.0984524201515	0.252869682647	0.191694352159	0.337666666667	0.18537414966	0.195616074394	0.202794819359	0.195746095048	0.0735294117647	0.176451402479	0.197206518124	0.206237424547	0.521489503227	0.274523160763
0.138439642903	0.117800026004	0.0671834625323	0.134475597092	0.114660218885	0.0935832357152	0.130406817816	0.134082592786	0.129036458333	0.0997907402563	0.0822625513313	0.102008032129	0.12932253503	0.141582469492	0.315521296054	0.0898391526089	0.0934424133964	0.242199687988	0.207699310704	0.118648473034	0.0854668195134	0.296079958463	0.094502381872	0.0802658486708	0.0835147944153	0.0916797078769	0.0845160261521	0.12064516129	0.0625318390219	0.164920797138	0.286182593018	0.094481180061	0.039706071935	0.0560295428499	0.0835374500451	0.104223169314	0.0769937040923	0.130271182042	0.103914499099	0.186085390947	0.125323331609	0.0908970451835	0.103501150013	0.112037519541	0.0623316660254	0.081144343303	0.0974701425453	0.113613445378	0.149241690868	0.760508429259
0.209452479339	0.079168281028	0.0571537678208	0.183799025891	0.083301294374	0.0572777139941	0.11793059126	0.267458556324	0.280890153966	0.0570409982175	0.0340706839563	0.0404670505438	0.27720765235	0.356549520767	0.129248197734	0.0644493335059	0.0640445076983	0.120020693223	0.229111195638	0.109670860338	0.0525577241995	0.133265123417	0.0690274570182	0.0654954140292	0.117814235887	0.0619758909853	0.0624178712221	0.102783452503	0.0479200910355	0.226344845295	0.127189521856	0.0515010351967	0.0529457565533	0.0197477385654	0.0512788047607	0.0563057324841	0.0247796653468	0.122410308236	0.0432692307692	0.264165588616	0.21004507405	0.0429021254264	0.0547506090524	0.094152498712	0.0251115360102	0.0392208131782	0.0562451512801	0.0661634816123	0.0891120175714	0.127313004952
0.257185874624	0.148676450418	0.0816634641779	0.229428172943	0.150539140176	0.0988032284999	0.215257447908	0.266018619934	0.258613532586	0.098642655557	0.0581443872583	0.0809499046629	0.240407422911	0.281813216821	0.167167030568	0.115703621786	0.125322121253	0.165759732105	0.227912755384	0.141277301631	0.099649614576	0.167193730235	0.07748876481	0.0788461538462	0.173700637807	0.113831258645	0.118443904133	0.153318705431	0.0568936877076	0.250630075609	0.179202772964	0.0732340483673	0.113980909601	0.0239924518129	0.104764520115	0.120868615132	0.0337489834644	0.191203249755	0.0693871942841	0.268995268578	0.236113044689	0.0804894629504	0.102812803104	0.170924743127	0.0337169939066	0.0789509817383	0.0851122434926	0.145615866388	0.136604547786	0.157237936772
0.227323213625	0.181526861451	0.133741420887	0.238742091552	0.183775756451	0.253630020743	0.160942100098	0.191485335856	0.150046772685	0.212623985573	0.098431891177	0.16371791677	0.151018099548	0.146003417505	0.110013052396	0.166603773585	0.161969184517	0.0825296735905	0.210294117647	0.259661146012	0.171991084695	0.151870041556	0.0294277929155	0.0251956480244	0.123481781377	0.284282201627	0.149650012069	0.140463189606	0.353509097661	0.178146820155	0.170714285714	0.246875600846	0.0724503065205	0.0507726269316	0.158343012002	0.176991150442	0.086364484238	0.26290902213	0.185860889396	0.230754996299	0.184828648441	0.218761868591	0.252259036145	0.174787316319	0.0576887057501	0.161911959191	0.238564522127	0.206080239223	0.187454938717	0.120499632623
0.22431238421	0.115632318501	0.0634920634921	0.193688477128	0.105017006803	0.0739231664726	0.217422349161	0.225729181344	0.244641849972	0.0783614045104	0.0608746186256	0.0663219825281	0.239047897196	0.235506722568	0.0784090909091	0.0866254848441	0.0813417794414	0.0767682576193	0.19724573232	0.104727272727	0.0753355462549	0.10166619599	0.0476390053087	0.0328665332952	0.186889016676	0.0881108679796	0.0894366197183	0.0948736462094	0.0533574811925	0.211607015543	0.0982456140351	0.0730873343781	0.271100464985	0.0295624176789	0.0739729962654	0.0837275985663	0.0307005302819	0.133304510736	0.0621613915027	0.204386839482	0.228599773243	0.0711652962858	0.081472890693	0.181053811659	0.0299384042401	0.0783166904422	0.0830101967543	0.0968789464189	0.104604786077	0.0893264840183
0.112294983838	0.0538470602097	0.0411673982679	0.102911705764	0.0565026790063	0.0397693846335	0.0582226762002	0.144661727195	0.162670427833	0.0386456089974	0.0269943106161	0.0455674017818	0.121157756249	0.156257564754	0.0497230917409	0.0444766739183	0.0395674904943	0.0419040835708	0.120977353993	0.0631790269249	0.0357272617173	0.0582858499525	0.0254005934718	0.0299500831947	0.0681118218432	0.0442498816848	0.0422780764202	0.0763132986275	0.0367717287488	0.109069212411	0.0632209081618	0.0357874442704	0.0377108433735	0.0173808086904	0.0368389780154	0.0470602323075	0.0161270765127	0.0836232753449	0.0301204819277	0.130254588514	0.101664471321	0.0307090348589	0.0383359535615	0.0464034355243	0.01744116593	0.0335094883497	0.0400960384154	0.0475978647687	0.0596902721395	0.0525498626538
0.214680347277	0.27427087495	0.186708244007	0.218316931111	0.25961350771	0.294255111977	0.217647058824	0.131217340817	0.119356713815	0.304792460397	0.136675151752	0.221709567751	0.117374517375	0.0893930579794	0.126779793251	0.220532319392	0.251612903226	0.0968450479233	0.228337002201	0.285742073527	0.270531400966	0.206794972506	0.0200156985871	0.0485938396786	0.164903664526	0.261756704236	0.266795087888	0.17069813176	0.222931167827	0.149651741294	0.186097031137	0.353077816492	0.0774634516803	0.0778058743435	0.200532568619	0.261653558412	0.121785927845	0.286951609866	0.288880248834	0.198500394633	0.1822265625	0.322643343052	0.342599843383	0.217195456326	0.0938290831224	0.29537366548	0.277733912357	0.390516385303	0.278537677195	0.136488609584
0.247469635628	0.271893025695	0.22498060512	0.283086356668	0.270937253872	0.162875816993	0.197368421053	0.201381780962	0.184384537131	0.132574755226	0.0832053251408	0.115838031779	0.185981069327	0.188664794486	0.320490367776	0.183072916667	0.170917696555	0.347211311862	0.276226415094	0.268212755231	0.139146090535	0.317205692109	0.032340862423	0.10425204918	0.132056194125	0.172212344425	0.174953469822	0.353571428571	0.129363449692	0.24147801197	0.33779264214	0.118588115795	0.0240397177946	0.0433673469388	0.132406921867	0.195552147239	0.0682174594877	0.317141403866	0.113056914757	0.265579805417	0.187804253139	0.117346938776	0.150489089541	0.18301314459	0.052590266876	0.13167539267	0.123926060922	0.199012730579	0.239713774597	0.332664325138
0.24620291616	0.0988875154512	0.0544386019177	0.222324299495	0.108371385084	0.0670451058607	0.158130477118	0.345051464766	0.349749202006	0.0653320918684	0.0482129277567	0.0691631639282	0.361370716511	0.361254949741	0.0916111447608	0.0758942457232	0.0691651432054	0.0825303077401	0.27981721249	0.108003108003	0.0643311114556	0.121600977696	0.028841607565	0.0402509947964	0.191360891779	0.0749226006192	0.0770110560427	0.118017188459	0.057599517491	0.26854259061	0.119385796545	0.0632911392405	0.136589147287	0.0206390460174	0.0704160951075	0.0730345790045	0.0271250591389	0.139631336406	0.0538116591928	0.28186770428	0.275507068224	0.0598728090585	0.0700716287761	0.134359903382	0.0268181818182	0.0648944487881	0.068269378949	0.0952288970446	0.109285441345	0.103512300789
0.210435383552	0.270783028631	0.150633344745	0.234718000675	0.227729636049	0.320521619767	0.183638832315	0.168056018673	0.14000700035	0.282542885974	0.122352941176	0.21809256662	0.137261580381	0.126822651746	0.071675900277	0.259662684469	0.333333333333	0.0647651006711	0.168399865817	0.289804469274	0.270967741935	0.104393673111	0.0203789774759	0.0300829875519	0.106492614222	0.342078011736	0.323621227888	0.130420168067	0.262083049694	0.158681617397	0.124785149536	0.307397069086	0.0417789757412	0.0979290979291	0.213582342954	0.23794658342	0.143292682927	0.294714735737	0.232486263736	0.172111822162	0.179089376054	0.292507697571	0.308575286968	0.183385039642	0.0869863013699	0.324185248714	0.27462380301	0.510535405872	0.287956328898	0.0904856952761
0.213285133303	0.298774740811	0.296775711932	0.27440321437	0.344345033265	0.371360381862	0.134659746251	0.129492977862	0.102977949534	0.270123106061	0.117038777908	0.228779069767	0.105730994152	0.0920930232558	0.0953743443014	0.258853095728	0.184529356943	0.0670606956126	0.18883528601	0.395520609959	0.171310154271	0.175693822739	0.0121979286536	0.0200840728631	0.0987074030552	0.376168224299	0.18550474547	0.217223358328	0.445274212369	0.147719215316	0.149344711978	0.350405561993	0.0372278154999	0.0962861072902	0.204335064349	0.244220645457	0.151699882767	0.369094717245	0.218989993018	0.163466154585	0.14780979152	0.303476859314	0.369938065746	0.170262120158	0.0850332340133	0.14749883123	0.332096474954	0.249273678094	0.23525890452	0.118190004502
0.194241686942	0.0788709007887	0.0664574235808	0.170289855072	0.0890248991515	0.0544939844303	0.110518834399	0.292237442922	0.28390948216	0.0595221461506	0.0387294511006	0.0573684210526	0.300236406619	0.42979020979	0.0919945725916	0.0559732664996	0.05228398459	0.0818450288286	0.21620871496	0.0899544009949	0.043025871766	0.112813370474	0.0311939268461	0.0415405777166	0.113011777902	0.0529321632539	0.0566378066378	0.109232048794	0.047055586131	0.215339643653	0.109958877168	0.0511827362014	0.0552197802198	0.0346576500423	0.0526018099548	0.058706184098	0.0377752996933	0.120706713781	0.0457780879274	0.248566748567	0.209292591042	0.0420014094433	0.0619879847078	0.0789400665927	0.0287260616153	0.0449608139695	0.0513247329727	0.0626636411241	0.080967402734	0.108092892329
0.24670263789	0.0842074592075	0.0586959664594	0.215561789458	0.09349289454	0.0484752589183	0.157014157014	0.335949067219	0.32960729519	0.0565785565786	0.0408846209806	0.045088868101	0.356555538945	0.375905010136	0.160395176522	0.0660748071605	0.0534016093636	0.130131004367	0.251376412634	0.104702750665	0.0556943423953	0.157856093979	0.0659451659452	0.0634383279364	0.185975164354	0.0619834710744	0.0653165480752	0.128153087852	0.0453572956782	0.25493926533	0.146278555637	0.0519859813084	0.131944444444	0.0191674153938	0.0511567753988	0.0593488908096	0.0252963284186	0.124232680503	0.0407477727472	0.278383957535	0.286672499271	0.0431378342443	0.0563319406426	0.138544313257	0.0279321647428	0.0566666666667	0.0562408223201	0.0789240842329	0.0936690114772	0.163025949274
0.211223422795	0.405673512008	0.530777166437	0.292983674887	0.443696027634	0.223033803295	0.178789795488	0.138860457182	0.115993595446	0.208397600686	0.0992144808743	0.201081081081	0.108948740226	0.0945229681979	0.0926246537396	0.261477390404	0.215913013462	0.0794655414909	0.136026936027	0.434820044774	0.173040318394	0.10992968616	0.0195456946646	0.0303806110258	0.107831428084	0.250946643718	0.265830854229	0.378881987578	0.159732016925	0.132184888282	0.131847133758	0.179058663029	0.0211148648649	0.103442219881	0.16991643454	0.259965337955	0.114595694185	0.489265927978	0.16976584022	0.14028199179	0.147342995169	0.175307785677	0.214949991227	0.173243336795	0.0739965095986	0.214586491494	0.183046683047	0.305073720729	0.221325403568	0.0896492728828
0.207708049113	0.259578874698	0.127819548872	0.222416812609	0.213926776741	0.298947368421	0.26404293381	0.124673385592	0.129109589041	0.282485875706	0.0875085792725	0.237713869676	0.121776504298	0.0806338028169	0.0884135472371	0.226363008972	0.26103988604	0.0690126409293	0.177801343231	0.270155586987	0.273333333333	0.120164327285	0.0463861920173	0.0200138026225	0.162393162393	0.300102075536	0.264303264303	0.164168451106	0.253333333333	0.121767241379	0.136008522727	0.303583735355	0.108341986847	0.0293103448276	0.181427034779	0.240938166311	0.0607944732297	0.28390278267	0.239747634069	0.177583187391	0.163220892274	0.291908501195	0.324036697248	0.219495091164	0.0480167014614	0.316655003499	0.29484029484	0.415607344633	0.272595806218	0.0975265017668
0.0677553856845	0.0536394047756	0.0497296026334	0.0638800330618	0.0631295385336	0.0435442446883	0.108561341571	0.0678605089538	0.0599126034959	0.0493242462747	0.0482580037665	0.0366332315744	0.0597137494134	0.0551667832983	0.036834129852	0.0516301195034	0.0405688971788	0.0368112543962	0.0626458236118	0.0566451315182	0.0447968514874	0.0504955167532	0.0221493027071	0.0185569386814	0.103460410557	0.0493448235155	0.0466656852642	0.055619266055	0.0465467208358	0.0565268065268	0.0494617398894	0.0433364398882	0.178841896773	0.0327963176064	0.0371057513915	0.0506678949793	0.0326213141398	0.068779342723	0.0380554588699	0.0629273380461	0.0727522306108	0.0418328963866	0.051571882727	0.0735018726592	0.0282701888541	0.0405813953488	0.0462011107172	0.0564865645767	0.055579932719	0.0424517329612
0.157840083074	0.187654680448	0.103697284806	0.166666666667	0.170171800948	0.210039630119	0.178097764305	0.136247174077	0.111943653529	0.205285159749	0.0948021264028	0.153409090909	0.115840996737	0.0929681717246	0.0746738641475	0.168903634444	0.201130615888	0.0585387323944	0.160756501182	0.192595857206	0.218363392458	0.110884749709	0.0285468368957	0.0208180618678	0.111842105263	0.215824110081	0.20853796751	0.115035017136	0.183594906722	0.114899925871	0.121495327103	0.244523915959	0.0779021622451	0.0573722627737	0.149402691668	0.170703067665	0.0815660685155	0.19322679959	0.175655542312	0.144024970273	0.143212041502	0.201525553013	0.218309859155	0.16990651432	0.0636322802815	0.243880990767	0.204808548531	0.320429709205	0.202218585197	0.086089781453
0.160435524072	0.119925955309	0.0706836616454	0.160867237687	0.121439079845	0.0852948955303	0.144159351789	0.166400850611	0.163289630513	0.0851203788975	0.0650887573964	0.0747557003257	0.153887043189	0.164676220807	0.351319103805	0.0875473670456	0.0888481195125	0.274195666448	0.229338293914	0.115076182839	0.0813403416557	0.312947731494	0.124620862455	0.0875787815126	0.120290812954	0.0767392458842	0.0907883817427	0.116038634199	0.0572058632767	0.196647152741	0.273112669167	0.0718791064389	0.0716514954486	0.0345911949686	0.0854768500198	0.0979623824451	0.0503559187978	0.136563876652	0.0625496952028	0.211836356415	0.152816434725	0.0653233241143	0.085535927746	0.118758962326	0.0444300518135	0.0647395763954	0.0774722369117	0.106023305432	0.136685902721	0.415427509294
0.217734360323	0.229409552463	0.156975664128	0.219154929577	0.215930902111	0.261773362767	0.247832369942	0.136060894386	0.12228613843	0.28624604504	0.134179161861	0.231873822976	0.120731479754	0.0872332459753	0.119235715598	0.183966723388	0.195159138555	0.10187767243	0.185185185185	0.240241372808	0.259488913942	0.164363368343	0.0311160797466	0.0218446601942	0.147503782148	0.245407788391	0.171179656228	0.19557886849	0.241372807845	0.145342312009	0.170138888889	0.381507235482	0.0899227657227	0.0562278905232	0.169006280015	0.242833052277	0.11343836886	0.232086357714	0.268362118049	0.177781976195	0.183753501401	0.336531365314	0.33408535439	0.260177646188	0.0911748583958	0.27472321261	0.255616386634	0.280898876404	0.245497630332	0.133333333333
0.200649722912	0.252832326284	0.195353339787	0.222395023328	0.241465285769	0.347793285553	0.152595072949	0.133219954649	0.106265473243	0.255962441315	0.0943579766537	0.219727728684	0.109259609922	0.090655768159	0.115090468196	0.21888824774	0.210160324512	0.0875464684015	0.186592818946	0.314711359404	0.180799690941	0.147175514831	0.0268544600939	0.0385834109972	0.11775806756	0.372512553468	0.204928031227	0.17971563981	0.421032577634	0.141006383778	0.179541198502	0.275717817075	0.037037037037	0.0441603718768	0.216740257247	0.250892689344	0.0901982178578	0.326665408568	0.207387961748	0.169656203288	0.145509662751	0.26353928299	0.336939721793	0.171065122461	0.0710476190476	0.221262713491	0.310370647697	0.318668528864	0.241676646707	0.129887469006
0.0395967448075	0.0620211601605	0.0367463432037	0.0424183325207	0.0534369686665	0.122446527277	0.0403708133971	0.0324029126214	0.0272803749549	0.186779866586	0.33377245509	0.233567716295	0.0321715817694	0.0242197855163	0.0337133750153	0.0761859694783	0.0912858013406	0.0241796200345	0.0435779816514	0.0769976961319	0.104020343909	0.0537997587455	0.0120467557252	0.0136790769597	0.0283464566929	0.103465224871	0.0674038170251	0.038587948874	0.120910724985	0.0330308529946	0.0504868913858	0.227008293106	0.0144106417046	0.218989653074	0.0721177038109	0.178065311152	0.295875	0.0634016244393	0.303724237676	0.0414136507165	0.0411140583554	0.213575549282	0.202737698853	0.0593385214008	0.30798110694	0.102043269231	0.166203311979	0.0931639443436	0.0969426947304	0.0342877767084
0.251895734597	0.475675675676	0.526189906721	0.335956127802	0.471891376846	0.281790906993	0.152269399707	0.172503549456	0.133156114065	0.241159830269	0.0683579985906	0.180966325037	0.130465279401	0.117091595845	0.114507406537	0.313258747917	0.250058920575	0.130016428069	0.161297852474	0.492204365555	0.172667156503	0.129646840149	0.0234501973531	0.0695506692161	0.114383061572	0.29600187047	0.299261447563	0.386449480642	0.261501787843	0.160364145658	0.162455934195	0.251055842328	0.0261545711593	0.0285377358491	0.173209612182	0.285680529301	0.0549893339654	0.527803738318	0.183202474423	0.179794110606	0.167295004713	0.220872051465	0.27352085354	0.202705967625	0.0430030886196	0.214617169374	0.240580388486	0.399066511085	0.283622235505	0.128895184136
0.211570866879	0.217260787992	0.0842824601367	0.197303456134	0.186421605401	0.225713738264	0.25354074762	0.147489923049	0.134856714741	0.309340349558	0.157854984894	0.242979533555	0.129583887517	0.0961394302849	0.101181402439	0.196044546851	0.229891614375	0.0661636680209	0.245506692161	0.214947965941	0.326638878363	0.184961269601	0.0441368991958	0.0159684388503	0.194329703342	0.229633889208	0.233647115617	0.124745511753	0.141996233522	0.138909774436	0.170330997826	0.336598229422	0.099700149925	0.103913124883	0.174921164904	0.240206382572	0.165797317437	0.195631528965	0.327478753541	0.227521206409	0.198328267477	0.344028189911	0.340610545791	0.251754885221	0.106025934401	0.373601365447	0.251600387973	0.340766550523	0.297514792899	0.109946681375
0.252284843869	0.184210526316	0.103724928367	0.274206041828	0.18789025544	0.178275130233	0.152266288952	0.211486224292	0.19627749577	0.174762808349	0.131762488219	0.181331471136	0.182973075465	0.200616095495	0.238256294626	0.17436661699	0.15967170304	0.22432332221	0.242768993444	0.242458953799	0.154482493267	0.233474498251	0.0430127723516	0.106291883842	0.0758754863813	0.182078716087	0.156160458453	0.1476841306	0.137750145716	0.24199843872	0.259610821073	0.178389996092	0.0216377541503	0.0858328617242	0.13203957382	0.175	0.147636646567	0.293053684818	0.18948374761	0.25569476082	0.191760015189	0.159307527718	0.185711578548	0.156724924012	0.111090190171	0.12447257384	0.177111196026	0.174172027639	0.215341308937	0.238405519356
0.15509456986	0.0604255319149	0.0434299814929	0.13254046101	0.0644881792301	0.0343456254519	0.0765924788949	0.257797029703	0.254322766571	0.0403472307128	0.0281149368343	0.0361613351878	0.243937924345	0.313135022647	0.0934544549527	0.0408510638298	0.0425611582626	0.0944872412133	0.157063541024	0.0655737704918	0.0358021653543	0.103248552002	0.035593220339	0.0603616813294	0.0905055487053	0.0452510586812	0.0429892141757	0.104895976081	0.028645193017	0.167201778217	0.089802582752	0.0286464848636	0.0342850170815	0.0148617371178	0.0361968513698	0.0436179414309	0.0198486540131	0.0959990090425	0.0250339129362	0.188558801866	0.186330847292	0.0296823255243	0.0390992328632	0.0561161703175	0.0193878795269	0.0296944307541	0.0390528142822	0.0535660996717	0.0589583015121	0.0986128625473
0.244331508991	0.281176470588	0.336084452975	0.281122942885	0.312770989358	0.284346959123	0.180552162228	0.183560068979	0.14200477327	0.217762264883	0.0783773139031	0.182685069009	0.139135468931	0.129032258065	0.0992071166119	0.232755222704	0.173495902459	0.0870480198967	0.177979174701	0.390408244154	0.151689860835	0.152966265995	0.0194412986032	0.0294291921786	0.117529880478	0.327433628319	0.187422629364	0.268441814596	0.373011077543	0.168050994785	0.16008004002	0.240414710485	0.0420743639922	0.0524092916107	0.171195652174	0.234119782214	0.0733045864367	0.392573970219	0.161077728242	0.181448489543	0.17568627451	0.194787107043	0.254815100154	0.167487684729	0.0569978528206	0.168191551489	0.244723217841	0.229380797192	0.204146341463	0.115716753022
0.0272600186393	0.0535003512058	0.0275805888514	0.0275821596244	0.0372619047619	0.105344418052	0.0312865497076	0.0189252336449	0.0176788935658	0.188096641131	0.3384487271	0.21789768539	0.0208358137874	0.0161690074354	0.0206855791962	0.063581773225	0.0743831207534	0.0165024338122	0.0345845136922	0.0531440638198	0.101550479347	0.0324943873331	0.00896649362907	0.0117577895356	0.0143718127028	0.101909335832	0.0618496262641	0.027566539924	0.0999527410208	0.0242119141796	0.0387402040515	0.168115251816	0.0104814558857	0.175884168051	0.0625885687293	0.172942981938	0.26785079929	0.0462919225319	0.264988290398	0.0266525771985	0.0283713630327	0.174045088191	0.176401595121	0.0454914703493	0.316858417469	0.0847457627119	0.132211823244	0.103539433103	0.09270449521	0.0203707942321
0.199882537197	0.21017293998	0.159629044988	0.221848406887	0.208733111416	0.141589430093	0.194963754292	0.16169544741	0.153535353535	0.136856368564	0.0755053507729	0.110176125245	0.148927798544	0.172963038595	0.279356248758	0.148184303007	0.146029874214	0.292639138241	0.23512805001	0.196623634558	0.132041905515	0.277483833039	0.0303390838786	0.0843581860108	0.139927623643	0.170090873173	0.161526294978	0.28961196443	0.114401858304	0.204939255128	0.332610837438	0.106757297081	0.046761886128	0.0337770713292	0.124773960217	0.176411694033	0.0514411529223	0.238427773344	0.1065278334	0.234736218139	0.171451355662	0.108232011162	0.141619661563	0.178806625424	0.0455094643576	0.113455414013	0.120758483034	0.175697211155	0.191543756146	0.306962663976
0.199315068493	0.16365154467	0.143834679075	0.211615951091	0.165962665213	0.0946302206188	0.161584840655	0.204520244038	0.192208146029	0.0949704973307	0.0621610346266	0.0750871080139	0.186148371202	0.202791346825	0.244034406215	0.106265190386	0.115950147038	0.300136239782	0.195995062406	0.182538579174	0.0892239590538	0.186447638604	0.0479556479556	0.249613275207	0.148283111423	0.104265402844	0.127112797516	0.299435805697	0.070892410342	0.213114754098	0.207606973059	0.0674536256324	0.0747933884298	0.0190855416724	0.103849349211	0.115575045975	0.0206566347469	0.203005464481	0.062029551157	0.20709976147	0.177911534155	0.0652023760188	0.0815164560478	0.144812482891	0.0304203539823	0.0817993079585	0.0801330930265	0.153295861012	0.144994050654	0.220974289581
[truncated: 28 more columns]
