# Supplementary material for: Why are some languages confused for others? Investigating data from the Great Language Game
Source: PLoS One. 2017 Apr 5;12(4):e0165934. doi: 10.1371/journal.pone.0165934 (PMC5381764; doi:10.1371/journal.pone.0165934)
Supplement: S3 Data — This includes which languages are most often and least often confused for each language. (ZIP) [file pone.0165934.s004.zip]

Archive with 1 entries (1 files):
- S3_Accuracy_By_Language.csv
