# Supplementary material for: Why are some languages confused for others? Investigating data from the Great Language Game
Source: PLoS One. 2017 Apr 5;12(4):e0165934. doi: 10.1371/journal.pone.0165934 (PMC5381764; doi:10.1371/journal.pone.0165934)
Supplement: S3 Data — This includes which languages are most often and least often confused for each language. (ZIP) [file pone.0165934.s004.zip › S3_Accuracy_By_Language.csv]

	language	correct	numTrials	Most.Confused.For	Least.Confused.For
68	Kannada	39	118895	Punjabi	French
34	Fijian	41.5	115847	Malayalam	German
9	Shona	43.87	82477	Northern.Ndebele	French
58	Dinka	44.13	122139	Northern.Ndebele	French
3	Hausa	44.5	81226	Swahili	French
25	Tigrinya	45.53	125291	Kurdish	Spanish
67	South Efate	45.86	78858	Northern.Ndebele	German
33	Dari	46.38	126639	Farsi	French
37	Maltese	47.98	131601	Kurdish	Spanish
49	Indonesian	49.38	118004	Punjabi	French
69	Amharic	49.5	122319	Kurdish	French
53	Maori	49.59	150066	Indonesian	French
30	Malay	50.52	134161	Kurdish	German
36	Sinhalese	51.14	127123	Punjabi	French
45	Nepali	51.49	136728	Punjabi	German
12	Bangla	51.63	136898	Punjabi	French
17	Northern Sami	52.14	85816	Finnish	French
29	Basque	52.65	87990	Armenian	French
10	Samoan	52.94	163927	Northern.Ndebele	French
78	Tongan	55	172533	Samoan	German
62	Farsi	56.02	134498	Kurdish	Spanish
54	Tagalog	56.63	174492	Indonesian	German
40	Tamil	56.65	171032	Punjabi	French
75	Urdu	56.86	164785	Punjabi	French
56	Malayalam	57.48	153868	Punjabi	German
50	Scottish Gaelic	57.65	127609	Hebrew	Spanish
14	Hindi	58.14	178700	Punjabi	Spanish
15	Somali	58.93	194807	Arabic	French
42	Northern Ndebele	60.01	108269	Swahili	Spanish
28	Turkish	60.67	170168	Kurdish	Spanish
52	Burmese	61.58	190333	Central.Tibetan	German
41	Punjabi	62.32	172856	Hindi	German
22	Assyrian	62.56	195934	Arabic	Spanish
77	Khmer	62.74	210378	Vietnamese	Spanish
24	Hungarian	63.05	194414	Estonian	Spanish
20	Latvian	63.3	189928	Estonian	French
47	Albanian	63.35	177840	Romanian	Japanese
39	Croatian	63.86	199923	Slovak	French
35	Armenian	64.05	184358	Turkish	Mandarin
13	Gujarati	64.69	210790	Punjabi	German
26	Welsh	65.4	181882	Scottish.Gaelic	French
44	Kurdish	66.21	190325	Turkish	Spanish
6	Estonian	66.85	208315	Finnish	French
1	Swahili	67.78	237483	Northern.Ndebele	German
43	Macedonian	68.94	232895	Slovenian	Japanese
27	Bosnian	68.97	225848	Serbian	Japanese
46	Finnish	69.55	239869	Estonian	Japanese
61	Portuguese	69.91	261640	Slovak	Japanese
4	Icelandic	70.23	192789	Norwegian	Japanese
73	Yiddish	71.09	260089	Dutch	Japanese
57	Bulgarian	71.28	248773	Ukrainian	Japanese
63	Greek	71.65	273248	Portuguese	Mandarin
5	Dutch	71.74	264273	Danish	Spanish
21	Danish	71.77	262649	Norwegian	Spanish
23	Lao	72.18	262555	Vietnamese	German
55	Serbian	72.33	231838	Slovak	Japanese
11	Slovenian	72.89	245568	Serbian	Japanese
71	Central Tibetan	73.45	204117	Cantonese	Spanish
2	Swedish	75.29	280880	Norwegian	Japanese
8	Romanian	75.63	253763	Portuguese	Japanese
32	Norwegian	76.05	284564	Swedish	Spanish
72	Slovak	77.1	262339	Czech	Mandarin
76	Polish	77.21	288135	Czech	Japanese
19	Hebrew	77.27	286240	Yiddish	Spanish
70	Czech	78.43	285296	Ukrainian	Japanese
65	Ukrainian	81.22	301581	Russian	Japanese
38	Thai	81.49	306212	Vietnamese	Spanish
59	Arabic	82.76	307459	Farsi	Spanish
48	Cantonese	83.15	314444	Mandarin	French
7	Vietnamese	84.17	316330	Thai	French
16	Mandarin	85.94	322571	Cantonese	Spanish
66	Japanese	85.97	325915	Korean	German
18	Korean	86.76	323587	Japanese	Spanish
51	Russian	87.27	314823	Ukrainian	Korean
60	Italian	88.88	325299	Portuguese	German
74	Spanish	89.16	324263	Portuguese	German
64	German	91.26	288596	Dutch	Spanish
31	French	93.63	311546	Northern.Ndebele	Spanish
