# Supplementary material for: Why are some languages confused for others? Investigating data from the Great Language Game
Source: PLoS One. 2017 Apr 5;12(4):e0165934. doi: 10.1371/journal.pone.0165934 (PMC5381764; doi:10.1371/journal.pone.0165934)
Supplement: S5 Data — (ZIP) [file pone.0165934.s006.zip]

Archive with 3 entries (2 files):
- S5_SuccessBySample_SoundscapeMeasures.csv
- __MACOSX/
- __MACOSX/._S5_SuccessBySample_SoundscapeMeasures.csv
