# Supplementary material for: Why are some languages confused for others? Investigating data from the Great Language Game
Source: PLoS One. 2017 Apr 5;12(4):e0165934. doi: 10.1371/journal.pone.0165934 (PMC5381764; doi:10.1371/journal.pone.0165934)
Supplement: S5 Data — (ZIP) [file pone.0165934.s006.zip › S5_SuccessBySample_SoundscapeMeasures.csv]

	Sample	Lang	Success	Complexity	ndsi	Diversity	Evenness
1	86727ddda4fff22b1b735331f665fed4	Fijian	0.314817922	723.384073910086	-0.57450029321778	1.260846	0.70415
2	c11a7723bd3fcd00e33e90c90a3492e5	Kannada	0.376064817	730.223982187224	-0.512810691005878	1.475939	0.646052
3	8b650daeb7c9e9a186f4d063b238d51b	Kannada	0.380290145	696.345428403515	-0.222093576246036	1.340531	0.668914
4	9dc30f49d2beb048cc52bb249d395313	Fijian	0.387634134	687.534964035424	-0.0488821398818716	1.36469	0.64552
5	1ca20c4ef161598ee70585608cac4d56	Shona	0.388351298	895.545080260601	-0.168836006050363	2.081086	0.353862
6	f53c7596c141ee6d5d2b3ab90361f802	Fijian	0.389659886	715.489394972584	-0.277078241041039	1.562382	0.620946
7	cf08af2ccb8382aa6c624095ec4f93fb	Kannada	0.391257996	737.878144701027	-0.405051156750343	1.32065	0.673519
8	a30a4cb087dc3e8ec95c1763466e82a1	Kannada	0.398841928	732.103406694963	-0.0555447960300379	1.574518	0.607418
9	b4a52082284f9350116abbe439b35a1a	Kannada	0.403504727	742.441958713688	-0.269734769625865	1.679022	0.578041
10	2e333c33c1507ab23787f676aca9253f	Shona	0.404820433	838.991208146917	-0.760894593663565	1.542255	0.635377
11	af5e8f27cef9e689a070b8814dcc02c3	Dinka	0.409161953	874.83065581247	-0.501610134611706	1.679939	0.573946
12	a6de669c08a42a0c33d56172504401e8	Shona	0.416081801	854.37788567093	-0.818525508100429	1.486608	0.659467
13	48925628c8250aa1d4a7bc37dc92ee99	Hausa	0.41704918	660.140821950687	0.688839760528487	1.745884	0.554665
14	5cc72717e05e7baaea3652abe4c12562	Tigrinya	0.417196226	802.383534043419	-0.535371933028173	1.774595	0.552877
15	9e23e0b9e478d4465eb441e9fb117223	Hausa	0.418761808	708.371776570381	-0.541240011373854	1.828193	0.517965
16	e0d71c2632a4fe69b42a49c8aeeec811	Maori	0.418814724	784.357305571956	-0.868768686742911	1.10921	0.760755
17	f8c25418c2675fa8c3278aa7a21678f6	Dari	0.421222905	733.851760140549	-0.154537424012168	1.776517	0.541082
18	cd3dffdb83f221e09710cbfbcaffdb31	Dinka	0.424958851	710.424165446905	-0.943401632760214	0.952339	0.79259
19	a1900f687aaab5c72efdb1de1e2f24e6	Scottish Gaelic	0.425479723	678.202791507615	-0.337359525568294	1.722993	0.565889
20	b64dee2e962d39266129f3d024ca953c	Bangla	0.428361401	723.209268016714	-0.643668595950515	1.404899	0.66427
21	eb369f93711a3c06f089120d7a479099	Dinka	0.429555085	738.817259120413	-0.631777209573967	1.286412	0.724152
22	4826ca71fdfd25d908c309c208afc959	South Efate	0.433911969	693.792443661273	0.060073879708911	1.003645	0.771631
23	aaa12425808ac9d4ce184c453bfc0502	Fijian	0.435683609	715.147189429995	-0.398685879865473	1.717208	0.57097
24	36d2f4e9173e2d4cad8b8594310c856b	Maltese	0.440230005	763.014298190262	-0.62223352942781	1.334479	0.689942
25	d8a4ee3f4b430af016b2dc5902fccd75	Nepali	0.441887886	754.196106019249	-0.976643858629311	0.817259	0.808949
26	6e8c5b20abcce88d77b6948cde4fa74f	South Efate	0.442324869	667.359998273278	-0.151463302439488	0.843635	0.812689
27	663a70e4f8f3ce6774cf62a9174235f0	Hausa	0.444186395	708.761676809674	-0.0810658490160058	1.651868	0.596881
28	3ec316c78773bb826dd924926f5c0d07	Tigrinya	0.449597865	789.841901115431	-0.531537663307046	1.546215	0.640073
29	4876a6271f6ade83a9bccafc54f96939	Dinka	0.450597229	721.438447066699	-0.954568599977303	1.057137	0.768769
30	90ae678a85eac78bc4b4f52809a7c09d	Maori	0.450736809	776.893060299704	-0.419148543661776	1.423147	0.661445
31	f1c8f61bf85957ab3a1703bf0931baeb	Hausa	0.453370407	712.670090676123	-0.119497766236121	1.761599	0.551504
32	ca08642330d56f83fbcd9d2e67a6eb39	Hausa	0.45495629	702.052812050579	-0.675604936480918	1.689772	0.571232
33	a1fcc86068b72ed9d9f1c0b291d7819d	Tigrinya	0.457374637	715.352601164618	-0.345926957465436	1.557478	0.632781
34	e178a0abbbb171d9b785d8350a45f203	Nepali	0.460415497	698.427041635545	0.072572124270811	1.956132	0.449633
35	0cf039ec10a3afb31612201636d36dff	South Efate	0.463584468	709.544155149053	-0.38768561839526	0.89538	0.788716
36	602994886c016e343a8ccac23a0ec984	Maltese	0.464432557	801.392066053882	-0.463768437440413	2.059754	0.384047
37	6a543f013972501d79a10b78a037fafa	Shona	0.464684015	868.957055301686	-0.907646066376959	1.666794	0.594205
38	2523361605a767e03b6ebc9252a40562	South Efate	0.465242327	685.755563728305	-0.45722121626178	1.424129	0.660754
39	cad47cd466a2d8c25fa7a21c15cbb3cf	Dari	0.46610291	750.024438657894	-0.125533723637349	1.875151	0.495802
40	05c96880846c583b0dc6e5043eab938d	Tigrinya	0.466295989	779.492900585696	-0.496589235864377	1.694596	0.589752
41	88379d5eef1c0f12a8f7e494314bc331	Maltese	0.466682947	776.638036877516	-0.761277670615845	1.319401	0.69413
42	0bf1daaad6ff80732dcf9b53cab31a28	Malay	0.467406877	714.679320880515	0.354754736031101	1.451459	0.623982
43	b8d5d0e85e06b3abe3fe32b6f3f59e50	Indonesian	0.467831823	800.538290284607	-0.480520856516761	1.917517	0.477591
44	50a52cc16828c9cd27b9c26c75974e6d	Amharic	0.467967454	756.050125153879	-0.0536626000597629	1.348991	0.663635
45	a608a5e317dd0efd4f096a7c1c1a5bf8	Amharic	0.468826108	761.661761109606	-0.262918593658425	1.274199	0.702898
46	06538c67efe940202f1ec5a298c23e2d	Indonesian	0.470272524	763.890892160388	-0.599958463175387	1.32153	0.679369
47	33f2084165c0cca6303b45440623c88c	Dari	0.470511802	735.097050682478	-0.10626419752965	1.688126	0.574759
48	610d45322ed5aa122cf9b4a79d603781	Malay	0.471584405	725.920615084184	-0.53235496993762	1.203541	0.72819
49	ca0d5c366b1eeb2115054e6a8518f778	Bangla	0.478255174	731.82019683195	-0.426561930215335	1.333508	0.663302
50	4d83917583d5f4b47486f508bb2b8e7e	Amharic	0.482168107	751.763024781634	-0.169358525781673	1.228875	0.718882
51	b46462f279dc3c00bfa583bae0cbe14b	Hausa	0.482408362	723.029815106612	-0.646584472905016	2.096266	0.35858
52	06858474da62b44704741228a5f23ab3	Tigrinya	0.483141835	784.821011595548	-0.68140341314749	1.669387	0.598832
53	b61f43f4b13f2cc39231f92a77e94fdc	Dari	0.484572327	723.368094887821	-0.08416880653528	1.649203	0.596232
54	6650448a5456ba88ea0971f2265f2bc7	Malay	0.485556342	700.887855744981	0.00515191358817945	1.497146	0.608622
55	4e8a8d96cb66a4287440d19391069562	Dari	0.486173514	702.25427910255	-0.0746643488279258	1.635367	0.587724
56	dcfa339320ce1ad721921465febffb2f	South Efate	0.486902157	660.670670869794	-0.0800739593264626	1.752254	0.522099
57	1e94210c21a6af48b9c418a7d6380a1c	Maori	0.491448823	750.64031426666	-0.856540801619828	1.116472	0.757166
58	cd9592f5c1899461ee5defa7423458b6	Samoan	0.491486196	728.925820504863	-0.449631686917026	1.190578	0.714556
59	192e7c59bb734ee762a323219846295b	Dinka	0.491522897	729.893286369044	-0.441789472505054	1.55238	0.633325
60	755de9092b301614712fae5e1d2d47d3	Sinhalese	0.493772685	734.168723984906	-0.578308888514164	1.704588	0.578126
61	9b2e6a0d7d3d649482c7f509dac0efda	Basque	0.494927041	659.887229645963	-0.066178862406406	1.870076	0.497281
62	fba08911805472f37575d2cece186654	Tongan	0.495447182	729.961844639586	-0.234251757849856	1.440166	0.654249
63	9dac641f173f2a225501e8e50fc4e66e	Hindi	0.496122251	708.617288057995	0.499387563584258	1.449329	0.631522
64	650061b92e1bf9fc20bc9757f333ddbb	Sinhalese	0.497528074	734.190046678881	-0.563191215357935	1.864643	0.501973
65	96c0ad21acaedd52f652903794afb6f4	Indonesian	0.500169179	747.221696985112	-0.860387300936334	1.230481	0.726572
66	509c36eb58dbce009ccf93f375358d53	Samoan	0.50333315	726.926808081628	-0.528706291414202	1.446487	0.662946
67	38262db033b486f55a9b11f213419bd4	Indonesian	0.50359675	714.269108179435	-0.812575592309899	1.120359	0.745501
68	e9ca293dc8c4aa8364ad2877f232b00e	Basque	0.505235602	708.695287247722	-0.501835985303497	1.972753	0.434842
69	296a244a2bfec433f225f8bc0c5d7aad	Northern Sami	0.506072404	729.349330728617	-0.126746360776449	1.947621	0.451304
70	9b1340b8343bb267783e1bfb2dc55bf1	Amharic	0.515397019	737.819027761685	-0.0308386501567942	1.362865	0.655443
71	589feca2e2009ad2e63458f17568cd13	Maltese	0.515521102	771.913806159268	-0.0833589483405315	1.888649	0.491182
72	541060346ed7115abeb0f4cdb5b8dbfd	Tamil	0.516099421	692.287506065684	-0.65743972729406	1.260705	0.701216
73	525aa2ef67c54df91f700e0ae07866bf	Maltese	0.516901534	754.245820753932	-0.471751565026237	1.584042	0.626072
74	845309eb64cd55ef4fa0eb5acf6e3a54	Northern Sami	0.517916255	712.708453054287	-0.579200214840936	1.844858	0.516293
75	71077b0cb043f4122cbf722f0b82a4c0	Northern Sami	0.517996418	722.065103312695	-0.521215600065762	1.361142	0.69958
76	3007920312d85a258d811a1964fd5578	Tagalog	0.518650337	740.732498705723	-0.213030364006842	1.824576	0.525854
77	951a33e6930a42dd33687f9541fbbecf	Shona	0.519566927	848.454517876727	-0.272582152354381	2.004185	0.423357
78	b1c8e263e6262cc7a518fd5e6999b559	Basque	0.520108603	692.200878798014	-0.688731225661435	1.68484	0.579456
79	c4d4db8bf910cf4350fc87b3f3667976	Sinhalese	0.521114297	774.975818715704	-0.328976468956514	1.738171	0.551885
80	6ba74243165c6e7fb5255890b18f8807	Tongan	0.521183142	736.052132592074	-0.16340774376754	1.50762	0.624233
81	ff8fcb796b7fdc540dd567c144024f82	Indonesian	0.523006713	812.957671968226	-0.415680314041197	1.869758	0.505734
82	b2b9380483bc2ccd9873207cc37dd812	Samoan	0.523642034	707.271713526125	-0.354842757589462	1.172212	0.727734
83	cd46bad9f429289470ca73db1578b8fc	Sinhalese	0.524224943	765.369136605991	-0.839937240564624	1.528528	0.641863
84	f4ff6b3fcdad0a26e0df6c30dba42602	Malay	0.525511111	770.108152012129	3.16827346827162e-05	1.495237	0.633022
85	a7018467815a9fd10272b82d57204f18	Sinhalese	0.527471487	746.505462027677	-0.859800924816432	1.098222	0.747319
86	2afbf234ddac5a25594a2297775682ae	Northern Sami	0.528129395	706.861582829729	0.340655357588693	2.00839	0.411251
87	cafa460abe7954d30d8ae3153c272e84	Scottish Gaelic	0.529646433	752.418574921773	-0.168999366930749	1.53394	0.618215
88	87305c0ff33134149147d8d90d7f090b	Urdu	0.531290885	743.700874003681	-0.240179106614193	1.252753	0.69347
89	2097edfb7d3a9b59fffad5ddc8aea4d4	Bangla	0.531616539	708.681405059316	0.05970242448034	1.414751	0.655169
90	0afe0d0418d92922888e03c856a6383e	Punjabi	0.53417528	771.401690359184	-0.847777281375636	1.005028	0.780376
91	a7ed842c78a7c6eee5ff90bea3a7505a	Nepali	0.534686825	729.289567483295	-0.0499460103264516	1.283856	0.690654
92	5c6664317cc1cc256f11b722835396b7	Amharic	0.535178236	766.457363842601	-0.559682815054612	1.494704	0.66229
93	a2336dfd0a6d1ebdf71cf33374193da2	Northern Sami	0.537173083	686.424018539007	-0.189734200888934	1.729628	0.563484
94	d7a4029f42521d56af05c9f947a516c1	Farsi	0.537717924	766.543588731282	-0.080706784776054	1.842227	0.508977
95	95954b3ab5814b72033c58bd5c2c0f23	Latvian	0.537734615	700.003431678425	-0.6574981700899	1.590803	0.619557
96	46bbcbd8128b6d1567443c7f16895927	Urdu	0.538286302	724.740876491799	-0.913704485952609	1.162359	0.728181
97	6770fd34daa9d10152660cf2084c9e28	Bangla	0.538981702	767.618921237523	-0.410068536149764	1.787298	0.541088
98	f9b4ac73f83354665875989f0edf5f09	Tamil	0.539466138	746.68927494327	-0.484466667606358	1.712799	0.581435
99	93b8857d01978401e679f0bde0a7b5b0	Fijian	0.539989309	700.971520330662	-0.143521863709198	1.879389	0.499271
100	1332d2299972d2e485cb070d2c4015e0	Malayalam	0.544396739	749.780308478784	-0.368081521140526	1.76818	0.550541
101	e713c3e71397e3ac352e6bd969b18431	Basque	0.54464031	687.340788992095	0.17596797957087	1.827302	0.526395
102	a6a3196922582ed6b3d7c5668fd9265d	Welsh	0.547453961	757.514577879791	-0.0565992924355084	1.739408	0.552396
103	72a54e8d2e61e105c018ebbd07f7b949	Nepali	0.549027379	748.854997476953	-0.609286170122322	1.404136	0.685763
104	0c951f12af48b7ead6a3549707695906	Tagalog	0.549165879	756.862775473566	-0.423156155544962	1.770504	0.550744
105	ee5ffba9c5cf1d6a1e2d95b0220c06d4	Somali	0.550311022	740.905138635968	0.0955800139980174	1.76446	0.549177
106	e0819c7dff9c89b6776d4f0af93fa31f	Samoan	0.550807355	721.735902372759	-0.623015822500059	1.175496	0.71734
107	bed42a067e94b5bdcf9a9190dc7acae3	Maori	0.55199642	753.901345083784	-0.392066710133442	1.435634	0.636902
108	73a09a8879e70e8648d7d75d656a5b79	Malayalam	0.554341666	687.43483886722	-0.0118210749075799	1.169306	0.735036
109	d720bf82f29b3f6d835a4f7dcb9c2dcb	Swahili	0.554491245	716.270188599223	-0.9149349327081	1.142516	0.735439
110	838cfe7f928e1a41710e01b3ee12088f	Tongan	0.554684481	720.473236199366	-0.167886886551011	1.400336	0.659972
111	44768152b265bf97878232b4dc2172da	Khmer	0.554876274	794.28820748035	-0.721652623005658	1.387292	0.691608
112	1329243c1bae7ec1bf73967a35083126	Northern Ndebele	0.557527792	769.413900497863	-0.495193487663064	1.145654	0.747754
113	31912d2fb9dfb38d4458751cfdceafcf	Urdu	0.557684572	763.97227215792	-0.877002159726681	1.582591	0.622914
114	c9b746b435344cb9f5df70c9db34f57b	Malayalam	0.557906721	689.674210037442	-0.467526470031426	1.15591	0.735363
115	c73ee42a45debb00fbcc86eb29682757	Farsi	0.559375519	709.305940284924	-0.52940754866318	1.154812	0.727786
116	a1fdde7a8464ef96ff969455e54b01cd	Tongan	0.56699804	722.692715397708	0.104336560181985	1.583077	0.597874
117	70154ea13cf1c633cfe62d44919a347c	Farsi	0.567250485	736.413007656881	-0.461747721380913	1.17432	0.72432
118	1624d54e86563c7d84b9ce2334a1c0de	Basque	0.567361032	697.722722355501	0.0554317384772815	1.863965	0.503118
119	f417de4deba656ec5849fe5a01a82d92	Hindi	0.567528261	727.113936698507	0.764980036688871	1.621505	0.600218
120	5d9e3fdea6379e624227d1b30430cf43	Northern Ndebele	0.567528467	816.704212772013	-0.325067472772429	1.14569	0.745324
121	7e210732f3c28e8a863292f88e31db6c	Farsi	0.567754698	734.983415752458	-0.187562932590833	1.772502	0.548789
122	cc305dcad696147e28c6f36615aa0952	Tamil	0.567806275	694.065091226667	-0.325363314011677	1.345804	0.651303
123	2591d3700224a4729cbe46e53fdbd707	Somali	0.570141359	733.516544511437	0.231303748896202	1.90587	0.480125
124	fffe43269856111df6231c0a57812c90	Malay	0.571104286	746.830086725385	-0.521219295153483	1.504722	0.649735
125	af0e25c7637fb0dcdc56fac6d49aa55e	Turkish	0.571708713	772.385248603612	-0.419819628047426	1.297399	0.67884
126	7360ac4893a7c3205709202163065a2d	Croatian	0.573714642	693.811089398091	-0.86947990777683	1.138022	0.722683
127	e3b6be9bbbbb77d39c93222c88aab99c	Farsi	0.574705406	750.028549141638	-0.16989463730701	1.154099	0.718199
128	7c3fca32ce40e9b07e7b69a7d7191d4d	Tamil	0.575799758	783.610035350613	-0.48257856938385	1.192257	0.749491
129	34df5eca0db3967da23f8a210337c9d6	Tagalog	0.577460821	742.272817677138	-0.303765958026843	2.077747	0.372126
130	7efab6f0c61694ba6e8aa72843d1bf15	Hungarian	0.578829148	749.38911756516	-0.731010665492725	1.521642	0.643451
131	3520fdcdf2658685928fc37e72ab2134	Urdu	0.581601567	698.050654473933	-0.471379489108994	1.318228	0.672925
132	13fcc764659c579ae8df152a0de5833e	Samoan	0.581868589	696.050499679894	-0.300106941603209	1.189483	0.716717
133	1e0b5ac760f96c242ef59b346db15e10	Maori	0.582211406	767.621500680243	-0.735466523105595	1.389916	0.685612
134	b5dbb0dd9c34757417b1dcb76aa7c6b9	Turkish	0.582282049	769.682864820912	-0.280464648372476	1.314605	0.6725
135	b2132278200e1e601b6814a15fdabcc1	Bangla	0.586485959	727.095101360291	-0.414242105442986	1.334575	0.663142
136	4332fb514d4b4746a187579e0c028b6f	Somali	0.587329692	768.931171257948	0.2840466068456	2.124887	0.327207
137	40ec634a4fc7e0990ab69c7cdcd3888f	Tagalog	0.587548638	711.678756477112	-0.334884871315394	1.706758	0.572639
138	b0acf6983487f846c0830aa88d13d171	Malayalam	0.587705913	732.265463563731	-0.454608532927409	1.521249	0.644334
139	b04f555ac04b11bbe45f4761978cbe7e	Hindi	0.588358745	684.184452612816	-0.546519668898886	1.071715	0.771474
140	d85859278294d68c2507977cbdc41c37	Northern Ndebele	0.588881736	770.699449779889	0.043072646410443	1.272766	0.703126
141	08d1b7f052aa2014d54d699b2466910f	Bosnian	0.592049953	739.339317396257	-0.471995807819973	1.372645	0.654109
142	88fc7a702185433de9adeefa0ec18d5c	Tagalog	0.5933366	745.575239323728	-0.11821209662452	1.933779	0.460401
143	878d3d845ccb0859aa05e80e1d35730f	Burmese	0.594048046	711.859080670792	-0.276379559947546	1.970456	0.437953
144	7b8d176552123a50d963ea028fb5c84e	Burmese	0.596431606	735.187800913023	-0.269490291414784	1.870929	0.49748
145	ccebbc271377f7173e39564c74901f7c	Assyrian	0.596724691	728.901006633485	-0.48754229876066	1.950782	0.454891
146	31cba304794d1828c93d7b3c63aa840a	Burmese	0.600202001	745.116298697038	-0.163910978163114	2.085235	0.362012
147	ed37bc4d6864872184a04b59c227e4a5	Latvian	0.600301907	697.759160709011	-0.457700218643267	1.17896	0.713688
148	4a3dfa40ed621940a0a38408956b86e0	Finnish	0.600424611	727.525426193134	-0.845729964683949	1.251809	0.708167
149	bd3eefed0e12797c6e2b45b8db8d88d9	Croatian	0.602250325	705.993606093849	-0.703128687341174	1.187314	0.713171
150	6026a2a7e3bee578e9479248134315ed	Hindi	0.602607261	757.866287719989	0.367971147901043	1.97009	0.445381
151	efcd813daec1c836d9f030b30caa07ce	Albanian	0.603239304	800.51602050568	-0.41441148471355	1.996673	0.422359
152	752c4c30d475748a342c68ebfba24d1e	Turkish	0.604380998	803.161092009937	-0.605817500167213	1.29231	0.674904
153	4bbe7011454e26d8ed9781d125831e46	Scottish Gaelic	0.604656559	717.324891865935	0.0960581132408448	1.824862	0.503764
154	849aa9c6c726b2ea26c84eec857817f0	Croatian	0.612920496	694.454094823801	-0.737741528999534	1.182693	0.710722
155	2b0cee84cca65b46f9e6f628cd2bf29f	Punjabi	0.614003656	718.038036480454	-0.9049099563139	0.871527	0.809645
156	8f21b08f3a1f0f0f77bd44a8a79ff503	Nepali	0.614193825	783.542414689243	-0.0317084186376802	1.90109	0.4762
157	5a16cc76dc960f980d030d7b3e9f052b	Tongan	0.614903378	717.156105967592	-0.316289932855633	1.818672	0.509496
158	8c90426d070196cff973069badf25c4c	Armenian	0.615070151	715.97364887685	-0.783950059303996	1.055086	0.770443
159	16d80eee6659268a90460422dd2a2896	Gujarati	0.616633032	770.052317272098	-0.136035043846971	2.039981	0.386516
160	70e21411ebd66064b45688e63d759c51	Somali	0.618457972	748.066759457583	0.0813999145427795	1.901263	0.487386
161	6c50f5972917a1ab11328233ef50db72	Kurdish	0.618605475	762.742981721155	-0.410062732541574	1.2391	0.700004
162	a7d34c215264677c8385e90fa5363ec1	Assyrian	0.618911373	716.153912489601	-0.616076243820655	1.367103	0.654651
163	10ff356faf50696b30f8a58b9dd919b2	Punjabi	0.619239486	758.802239722576	-0.313087926081009	1.477105	0.636402
164	56ecf19cff578aa76b81edb580ff343f	Gujarati	0.622390049	782.400790184745	0.298472868251778	2.102412	0.339462
165	b01dde8ca2fcec5196a9b37d656d6e74	Urdu	0.623171063	697.300715270214	-0.473885728942127	1.204116	0.717434
166	1d7fea3522c8607f5ec4168b2a5cd206	Portuguese	0.623780875	670.281649708731	-0.165549856868519	2.19207	0.221912
167	85d57336b812ac790102810480317cf5	Welsh	0.624554046	774.365645689461	-0.100264848800723	2.026828	0.410482
168	41dae3a68b3c8c11aaa0381efefb8194	Malayalam	0.625652429	696.519873586558	-0.414605991252578	1.569662	0.628923
169	16ac545260ae198b7a3d882e06e5f261	Assyrian	0.626394138	688.527726180318	-0.820901095041741	1.292287	0.684367
170	a505ab771ae7c32744ad31b3051b8ee9	Somali	0.62651582	709.143835877052	0.161310958946698	1.825073	0.512601
171	d850b2598dd85555e6b7b89be48aeb81	Northern Ndebele	0.629975269	830.704530061914	-0.567735445748148	1.569896	0.619212
172	cb1a1c1c93ab6e802560855ca5f015f7	Hungarian	0.633122176	759.315672830019	-0.0744121007653278	1.293389	0.685681
173	ee702400fc1f020752ba3381a1b3cf9b	Turkish	0.63387848	760.98997766973	-0.536933578112586	1.284587	0.686196
174	d34689ff8c3532426256b0963d7df2bb	Armenian	0.634116465	798.108779301321	0.56059252876999	1.915685	0.474635
175	d3c140192fc2ba6ee1d7b22e22576a1c	Scottish Gaelic	0.634579072	744.01928319881	-0.677522717506093	1.853125	0.516456
176	426f138c73f21e29eafe30a9797c6e4f	Lao	0.635225571	759.753418312014	-0.391097571202803	1.649851	0.602064
177	5305a83cb004e1e9375dd30474728954	Khmer	0.635416364	792.556314764441	-0.0866637609005006	1.915217	0.455508
178	30839a9f51bf6fb209b527cc42a35899	Burmese	0.636297325	750.790508504574	-0.541971330343805	1.595693	0.623523
179	13722ceed1eede7ba597ade9b4cb9807	Albanian	0.636935764	823.301243408055	-0.226571174545743	2.009623	0.416489
180	e4588d7c735b9a87d93ada6d24a7bd53	Armenian	0.637231677	779.353037164411	0.306094635426838	1.894859	0.48086
181	5b731188b14839ba28c74399219e956c	Hungarian	0.63751602	764.024138366691	-0.0927997324549144	1.770057	0.550127
182	4bd3a221ea0336ca3b2cfdc4c925b874	Icelandic	0.637971852	747.525201521324	0.0868578458122	1.977806	0.435447
183	923357ca9470e1da00364bfd77c25e99	Gujarati	0.638058521	786.502275362094	-0.0596696927474415	2.034377	0.393569
184	1dd8e1883037c6305b87afe382c4feba	Albanian	0.638605356	790.197726932574	-0.544833830750405	2.012329	0.415506
185	abc78ba952b6df541c0777ac3a966796	Tamil	0.63894431	782.212681807722	-0.586204473520308	1.871008	0.49988
186	3ea6eb9dc5c85a4326c36b03028bc917	Assyrian	0.638951717	707.128370240757	-0.784435494616841	1.262276	0.695525
187	fdf23d0a7063ba2fcef4b18eb7d57ad8	Albanian	0.639257797	799.692578929691	-0.416591280917673	2.050477	0.388118
188	923c0d6c9e593966e1b6354cc0d794de	Hungarian	0.63980957	778.835428654975	-0.274498933798565	1.962676	0.451233
189	84f7df7508e423234fd1adec4f84e528	Khmer	0.641208418	767.544393283591	0.020900469055404	1.944475	0.455768
190	b5ccd60da575cfaf1c5bf857a76c1a8c	Khmer	0.642005282	794.640458556355	-0.742531758584123	1.477968	0.667803
191	765133f5633f31c327f070c4c773447b	Kurdish	0.642562182	730.214514711089	-0.381372797099141	1.261909	0.697379
192	884fb23bbc4cb302cb1148e73b61fc74	Armenian	0.643129584	687.381909451075	-0.763832801969462	1.001509	0.786853
193	e6f9d139a9a724e80f384d4346bf7e48	Turkish	0.644106252	756.762461546356	-0.468497730906827	1.294759	0.682546
194	714795c596ef0639a385fe620d2c42ab	Khmer	0.64587326	752.738136284981	-0.748762663096382	1.547504	0.640281
195	5af9790de5ecef3853d6d89f8e75916c	Estonian	0.646562412	809.217083906715	-0.394502529361447	1.386759	0.655207
196	d14f8f8b6933e7d9d68104ec7860db77	Punjabi	0.648359778	745.774512564082	-0.732547995145374	1.113678	0.751842
197	99fe388a7584e7a1a25fb1ea8fff0ad2	Icelandic	0.648359951	737.699705153459	-0.0328764288832443	2.113503	0.334159
198	00b85faa8b878a14f8781be334deb137	Albanian	0.650328638	800.772086895781	-0.406889838960868	2.000969	0.423879
199	9f849ff225f0d94a52c186924e225231	Kurdish	0.650394216	748.697273549724	-0.275944190953547	1.235523	0.702371
200	bf0f1eec2e9f147aba20ea9b3e9564bb	Dutch	0.651859753	695.959357768462	-0.735968945475418	1.334611	0.710503
201	5e609abac81edbf76a58bc1d2a850f12	Latvian	0.65223766	719.295068004331	-0.725239072553056	1.215392	0.723942
202	568bfed6715c43735f95faef578d7cd5	Hindi	0.653417599	780.96295982009	0.0500039968561082	1.727349	0.568647
203	17ef4eb962373dc2286c9f47687d31a2	Bulgarian	0.655822782	742.196515933926	-0.495141236221133	1.547074	0.612534
204	0baf56c797c23f61bcdfda7cc446ab96	Northern Ndebele	0.656652754	830.847314419716	-0.764211711365037	1.799126	0.535864
205	23aefbd96df00123de2fa80b79df6724	Burmese	0.657460659	746.771098530299	-0.403034944102264	1.952261	0.449988
206	69bd80db88a5fda3b0824d93514b4709	Portuguese	0.658364476	750.634438456229	0.043684375336023	1.967316	0.441729
207	6c9094c26e600f78d9531d56a4fe2a09	Assyrian	0.658492897	703.504281239136	-0.852664513170175	1.462883	0.669429
208	b8e22e10dbc944d7aaa9c00414c70be8	Estonian	0.659286965	763.03520259039	0.357717728334754	2.111489	0.336571
209	e95c34d56f35f444500332e9d868e51c	Gujarati	0.664997234	769.787731951104	0.383847392178526	1.952582	0.438549
210	13ee9a8b5de9c5787d31b1c84ee1d3af	Swahili	0.666487716	736.637331093172	-0.95623077155853	1.121562	0.740861
211	5aea2b93784263ae4b5a2524ddebebb2	Latvian	0.666536095	716.850208870898	-0.758780800775126	1.247078	0.712461
212	b46fa4a310d337db8f055083c68ba863	Armenian	0.66700066	798.748280939684	0.13092933827969	1.737844	0.55103
213	2a7c43c1d50df8ab3d92f0bcacc637f9	Danish	0.667636526	725.053619525249	0.635052028053139	2.09466	0.331381
214	447bcafdbe5d7d69e0db72ab5bfa043a	Latvian	0.671144571	758.655391083604	-0.590106580836164	1.341702	0.690213
215	df76f85e2de71ac1a42c6009b7a995c7	Punjabi	0.671148832	742.04433202295	-0.743733481544635	1.034028	0.767099
216	d47ff7f3aa1abf002cad40ef24122c08	Finnish	0.671633987	750.741487775422	-0.690573222076784	1.238578	0.70866
217	07468dc58acd4228a618bcdafed773f9	Yiddish	0.671863743	693.431672968483	0.686702691007356	2.153467	0.301612
218	026e4dc4264238c4c1883623c3e5583a	Hungarian	0.674869252	779.104203986465	-0.00861003635865248	1.9377	0.462087
219	db77d49769e3b4dc7b7fa660c9935022	Estonian	0.675860887	775.852069782523	-0.0373771497178773	1.968831	0.447613
220	8fbe60533f007a91ae8ff2563a1bd568	Macedonian	0.676643475	772.200256547888	-0.0574481275402407	2.063083	0.382855
221	c42dc4dc42865bf79660e4571b1126ef	Finnish	0.681286257	729.834859174058	-0.448072013107639	1.343657	0.68918
222	0c2c2ed645123ae7e1695f4554a93949	Greek	0.681738213	730.126264725972	0.200980021704306	2.031917	0.394359
223	b7e986bd3a0d5fd1db661e3bedf36111	Estonian	0.681758089	757.498008194607	-0.113088537690748	2.092821	0.359461
224	8df0a7cae5bb52d889fdbab7def4b5aa	Kurdish	0.683654832	745.176276499848	0.25073448984127	2.073182	0.340826
225	40960ae5f24504ae80b86c8e15b5e480	Estonian	0.684640055	767.372305390143	0.115597345869435	2.015131	0.414292
226	2de45e38c1a048ccb2757456f7de3c85	Macedonian	0.684889198	779.379504906111	-0.239252176034319	1.98445	0.434765
227	d6f08d099e6f753b96ede3d475d25106	Greek	0.686067918	725.634519294489	0.255542392237166	2.021365	0.404843
228	feaf851734706927a64261c343d1f6d7	Scottish Gaelic	0.686779129	734.569785051639	-0.123381159861048	1.84347	0.493648
229	0d5b697ebb326b5043ce7fa60a7b968d	Serbian	0.689859868	760.001138953633	-0.543910165176601	1.619838	0.584932
230	3583f583d0f96068e16cb55d9c672d2d	Croatian	0.691682392	780.577657813328	0.4224527529698	2.199942	0.251116
231	83cf669bf28c0c5caa5aa536ca481873	Portuguese	0.692029819	765.363959391797	0.152943653339319	2.12501	0.332516
232	0c02a4ff41d9cd2ac7354357b193e2d1	Yiddish	0.692688675	731.942762271292	0.73205204330056	2.07531	0.372177
233	f2b6086f0918df15f3c6a457ce8cc8d4	Macedonian	0.693343147	773.740676175478	0.152185549136557	2.086574	0.335603
234	5fdcb0979e1c546ea05d7bd780bd4bc3	Danish	0.693887681	772.299497895954	-0.759788760627681	1.322498	0.68942
235	61b6a6eb2dd98d12066432f450ae95b6	Macedonian	0.694696718	755.33871894079	0.164282544410394	2.060814	0.382778
236	fb8ba6d7512887c7aa85ce8efa34d94e	Gujarati	0.69478709	777.384088461349	0.00751459876366769	1.915138	0.456487
237	4a691f8bf52b406ccc65a95899de7bd2	Slovenian	0.695789377	746.364219659274	0.314533797939023	2.051475	0.378199
238	7d96856f2f8ca43e862ae7bbac21582a	Welsh	0.695810515	722.559568327896	-0.437292021409619	1.731532	0.552408
239	e3f9b671919e56fd035ba7b982fb7f9d	Welsh	0.696660279	755.158864412704	-0.432956766962426	1.761875	0.543015
240	7c680fa15912b55d487dd4eb05d49879	Swahili	0.697197921	726.034004019071	-0.830234059987334	1.645135	0.596328
241	208e1606aa365f3ed573adc7111f58e9	Norwegian	0.697545189	729.848942826547	-0.417838810893642	1.927553	0.46049
242	f852510abd74316fbde36d5d727a1059	Macedonian	0.697578999	768.005959821263	0.027585438735398	2.128681	0.32657
243	e36a808605adbe2dbdca9c76e5cbfe7c	Bosnian	0.700858608	745.996430950186	-0.248205194170603	1.967278	0.433974
244	cac633c7fc84d41dbf318dc6967c2cf8	Bulgarian	0.701097451	721.186369963348	-0.532971660260315	1.327658	0.665024
245	65bf2aceadf2520f36a5e548a0471fcf	Dutch	0.701801725	712.639893210918	0.010159908522642	1.349941	0.662876
246	7779747039dbb3a2dce30e9557b03f09	Yiddish	0.702991799	738.59983436287	0.6680254047771	2.101554	0.35118
247	47645dd24e347a7920a33ff7eef828c2	Welsh	0.705161272	690.738294707775	-0.0727650001657094	1.888511	0.461027
248	b5aa4ea31e44899dc4d58d4a35e05504	Lao	0.706706383	749.729644178924	-0.586635122350392	1.566585	0.616281
249	a0d2070edd63b46a3e71b4fb7ffe5375	Croatian	0.707960569	782.96697767669	0.160347902934635	2.176251	0.275955
250	b6f9d094e25f25f5b9c13901df02d54f	Icelandic	0.709023894	737.734892941502	-0.370357284742061	1.901174	0.485185
251	17527de743e8a5b5c339fb8ff117f65b	Greek	0.709130385	759.075304246437	-0.214321724036826	1.506098	0.624078
252	b9757358485f43d2d13b1192f19cae0b	Slovenian	0.709195374	755.907073852622	0.163390515863305	2.005028	0.417143
253	bd73c5d66f99f067913708cf4307fc07	Polish	0.710511393	723.074673828767	-0.904029771549119	1.146991	0.746526
254	f54dad4973f899ba8e9e26dcca58d625	Kurdish	0.710744009	751.337949115357	0.193670510727799	2.072238	0.360092
255	69a5c674fe40942aaae4d10c9df46ee0	Bulgarian	0.71087788	743.76903174716	-0.22026477330896	1.380492	0.643129
256	ae8c266340457b19079757bf26478167	Central Tibetan	0.712232167	717.666682033736	0.0667360225585042	1.77321	0.538493
257	6640b78667f0ab23077e4a0b51568f89	Swedish	0.714258214	718.249724768473	0.452568592448047	1.393047	0.640725
258	489486a2afd697932ab3ee31502ed4df	Bosnian	0.714749548	742.388182403342	-0.438418671998231	1.672345	0.589819
259	5cd22cbf16be1a93d304d589431c3ec3	Dutch	0.716670076	685.780429874476	-0.795749989772705	1.214846	0.726044
260	421df072ac5abde4883d50b1fc789b14	Bosnian	0.716716757	730.78436541444	-0.6127413853069	1.367096	0.654516
261	d76386a7318c1a8ffd05f74a4469961d	Slovenian	0.718801304	730.972635640075	0.725457322904089	2.023193	0.40376
262	ec4d6dad1be487091ec2b1b63820e329	Serbian	0.720434284	736.196475875204	-0.238099175483927	1.611174	0.587679
263	2ca0534b652c09262b71bced44b4afd7	Danish	0.721614788	750.783576817538	-0.810396545033002	1.299469	0.691754
264	677d40e5c22d87add009a41cd41f17e1	Central Tibetan	0.722082304	708.055370192508	-0.459608009903488	1.782884	0.542692
265	6560ff4ce0b53a1b0bad2e7734f52381	Romanian	0.722337544	786.907579152914	-0.3635629002043	1.881629	0.482373
266	4383d59a89ffd10b8e86d93233e01b5f	Norwegian	0.722701831	743.908028020654	-0.250577334758632	1.925197	0.460956
267	ac81d9c1d39252811bf5d9fcfddc2231	Serbian	0.725252331	776.211350055534	-0.522749464751535	1.742668	0.555902
268	4cf041f244960196b98c7d6ae8c79ed3	Lao	0.725987738	754.226480360867	-0.603327987705745	1.635145	0.604244
269	6d248eed3bf3e2a962d9e9f99e8b944d	Lao	0.727258035	768.452083300764	-0.421673550204664	1.627311	0.594255
270	c8f4c9a5c3a919644b8a3e8fa2407d7d	Slovak	0.727545607	768.291900346914	-0.149333416043619	1.89672	0.491208
271	b5aec582e1cb7edc9e1714426092c795	Central Tibetan	0.729404294	727.987701981843	-0.210288186737394	1.765322	0.538572
272	1b959fe55794f6d4e1ea038bfe336759	Swahili	0.732103488	761.903702898666	-0.702066634855592	1.787606	0.538821
273	06ea4f07ebdb886531d3b644dd46d946	Bulgarian	0.73252448	774.937970241136	-0.535358845811277	1.779825	0.544318
274	944e9d04511ef2f701a18cf3463ae1f4	Portuguese	0.733645295	741.489108716933	0.258332641710405	2.065396	0.381098
275	b376cafc4bbfe3a28859c1b83ccceb87	Dutch	0.73578151	704.373064928385	-0.0172221274836563	1.852974	0.509694
276	d4202a49e4daea5677ceb138b0c84a57	Icelandic	0.737514218	721.597245029193	-0.034299981288789	1.991129	0.423419
277	830854fd9c28424c604eaef2e97e61b3	Hebrew	0.738600311	801.854256763816	0.506379494921296	2.156615	0.299908
278	ac42c149e6770f02be04dc6c110d38bf	Danish	0.738828157	819.542982953886	0.113148294864015	1.988074	0.417718
279	dfe8192c1bbd80b44ea4409d9889dc90	Swedish	0.739222957	739.793029409568	0.577151826893534	1.378372	0.642614
280	439672210d1feb96e012590ff2a73590	Portuguese	0.740006821	676.055806265883	-0.0247758395653087	2.135079	0.275804
281	ac1275769d8aaf8758f95409271f8a2f	Swahili	0.740105964	705.53418333558	-0.198743999701709	1.337213	0.662787
282	48f984022910bb6fe82522023a6a606c	Bosnian	0.740116554	749.795256587308	-0.310524682167053	1.945888	0.460636
283	e11f43a0851aeb6e693187acb1011d51	Yiddish	0.740666741	707.539069612942	0.765785037384348	2.139852	0.313171
284	2b675483477bb125b3aba123cbe3040e	Serbian	0.74153113	767.378604376771	-0.345308743312229	1.778522	0.546966
285	76e16d2ed298968ff397294b18f04831	Finnish	0.742298873	775.31289553287	-0.217863397653996	1.606568	0.566928
286	eb7e104da4cd4fcedf6214df4ff9fb0c	Romanian	0.74241561	770.263664418184	-0.508902391907851	2.050976	0.386876
287	0f715dd678b7ca7c16d3859be106a16e	Central Tibetan	0.742830599	752.287579447089	0.0932557348289336	1.653371	0.599083
288	491ce6f2acb4a588a4e6ff3570d429a5	Yiddish	0.744899087	778.852285435739	-0.280027723051068	1.819054	0.532591
289	539d72aa7f2e6971b2e927c5816cd7a7	Slovenian	0.745153107	747.312551031909	0.397621995395065	1.982969	0.430534
290	8102c4494405873dd7b8258a97396351	Bulgarian	0.746497023	762.810893848172	-0.207995515236477	1.406153	0.644136
291	af0d153e810f0b0999321db9a707d4dd	Serbian	0.751069268	769.136512844971	-0.544383998992695	1.722854	0.561972
292	5000be64c8cc8f61dda50fca8d77d307	Slovak	0.752119782	747.507973620107	0.0580404151946707	1.877065	0.485522
293	baae21ebf2ed7559960316db289e0e47	Greek	0.75258252	768.855342443711	-0.0260115231819289	2.065747	0.380634
294	0f43daadf6a1ce6d769fa0daa630b5f6	Greek	0.753542761	726.27274526758	-0.257839500440902	2.009386	0.412178
295	67373ec66e1036cf9ca775cb00d1112f	Swedish	0.756646655	757.770593566995	0.545714955367253	1.387846	0.643917
296	3a4ac5558394719c279ff50d5dc650a8	Polish	0.760085636	728.437303334693	-0.719258612861829	1.157039	0.755431
297	903fc45cba5245f21deaaca3966f825b	Romanian	0.760268619	765.437236291971	-0.102865399703161	1.979933	0.432043
298	453d459d9474f23beae288ac73d56620	Slovak	0.765398801	746.262449429346	-0.034887900987109	1.87151	0.488178
299	e3696c62b902595d120468646a3bdcd6	Central Tibetan	0.765955362	717.785124844127	-0.501229217235917	1.855594	0.50169
300	2ab64f8ee4f0b0978b53105600f3ed64	Cantonese	0.766027875	741.8455211499	-0.544742695868516	1.415109	0.673373
301	f2f07eb5c50e64c627f66566b3c7cc4a	Slovenian	0.767873195	734.123340855361	0.542049063748934	1.939835	0.453777
302	1dc9a1bf90e4e788906dc716dc18d878	Hebrew	0.77207641	788.667771075688	0.41265815532913	2.104579	0.350363
303	ee8dbf0212eedf50b560ebbe9c38d31d	Romanian	0.772231634	758.913397149178	-0.303597652172932	1.998923	0.423941
304	e1b51bffc1ef6f7ee43865c3f63b361d	Czech	0.773617111	780.502119964477	-0.0275192252424409	1.780163	0.533565
305	83c6ffcb085ce9c18c0e2aff00dda865	Arabic	0.774820848	740.942202121583	-0.733795097721074	1.61708	0.613102
306	19a76f5f531b1fbade0ddb0893747a44	Czech	0.774891993	799.089453119551	-0.228100718489856	2.062053	0.374168
307	9fc92aef752e2d17abd1365e042ee272	Hebrew	0.775474083	772.189499457559	0.622102769045236	2.181576	0.276133
308	1787b5c79a00b3513ce76847bc1f5b75	Czech	0.776784662	791.207848162432	-0.307793705572761	2.04961	0.388511
309	1461114cca35b93347f53e8f8c03c7fb	Icelandic	0.778075144	720.451225039535	-0.443493297331803	2.022213	0.412331
310	65b5bf9df0f8ec61111d20c6b48db671	Finnish	0.778505662	751.277772626098	-0.284833524192644	1.560111	0.592793
311	f1aac78bec424c4d6c716553719b0b70	Polish	0.778674015	769.782655105141	-0.429855696258945	1.82204	0.528405
312	268a7318ebff71fcb93976df7748b60d	Swedish	0.780460332	703.528914555958	-0.207316047507644	1.364998	0.644066
313	bd17f93a45c823198b790b7ba99975dd	Swedish	0.781251492	735.412721753567	-0.176196033802193	1.473051	0.652017
314	2268bc4db45078e37d0fd1b2c53eb9c9	Polish	0.783733887	760.448082773378	0.385942640075404	2.157719	0.296014
315	0b4ddbcac7e75c14f25fabeaff89a787	Romanian	0.784810574	765.937028074423	-0.595843176864235	2.03003	0.403839
316	157085744728e35079622c71804cf722	Hebrew	0.785158155	787.067040054201	0.207475579141419	1.995229	0.427964
317	78fbc62aeae4bc4188d2d6a64805d6df	Slovak	0.78523078	764.148096072048	-0.201760684671478	1.718637	0.566466
318	ec09e573de88d0ace4c1ddd9cb531e90	Thai	0.785834765	770.965710073591	-0.795227864689161	1.047924	0.777103
319	99cbb382f36c87a89d8169de36e4414d	Danish	0.789321362	766.030497201365	0.282525386105846	2.006037	0.424365
320	c53434fd97e7082e948590932f0f0bcd	Lao	0.791469756	735.395872358004	-0.698336307499334	1.371925	0.653177
321	8def4ad0edbb72d995b6c1f9b2270e64	Vietnamese	0.792051087	705.006780800255	0.195713630049014	1.381473	0.655585
322	56626a14b479e47d5eb9568161dad285	Czech	0.792991651	755.518130574172	-0.414265593336845	1.956784	0.457043
323	00ad09f8b7b0f643b5368322979af243	Slovak	0.793771691	734.589056043097	0.120242564064951	1.941817	0.457622
324	48f9c924e0d98c959d8a6f1862b3ce9a	Norwegian	0.794689734	739.956965691086	-0.404555998862621	1.800973	0.524658
325	6d86f6da48a5d151593317f64da0421f	Ukrainian	0.795493713	756.59087876856	0.262029706252559	2.083386	0.364534
326	064ca74dff16ce8dade4a7acdc0def8a	Ukrainian	0.796037018	767.15345776899	0.225259128528405	2.051159	0.38809
327	4d9f0c0982a5131bb57f42e8924ce527	Norwegian	0.797887116	755.45207500073	-0.45646549977189	1.87942	0.486208
328	a8895626173aa388e5d1d5252563ab72	Slovak	0.799110264	751.521724458492	0.394687060618794	2.065315	0.365086
329	968e9c700742f65c43ad3cb99209e787	Macedonian	0.8	741.431437472923	0.136523475768009	2.028761	0.383443
330	9fc5c27cfa41e63e45f5370fcca1b37e	Hebrew	0.800553315	770.549017984807	0.483495456444565	2.160371	0.296802
331	9769bab1b0b25eb730c704ef42a3e7a6	Czech	0.801063687	726.764455139781	0.358619405515216	1.406321	0.627075
332	74b5340a230b1e0c1d45787bc4280b05	Thai	0.80116639	793.848352355864	-0.885208635504385	1.110079	0.748852
333	f880c0b4755514481f3ecfac23c3ce37	Ukrainian	0.804262714	773.703491934004	-0.26778044871223	1.631861	0.608614
334	73c00db240ebd1fef3b63a94bd7297b7	Dutch	0.806320471	723.83668195558	0.0675113681781262	1.373772	0.664007
335	510a17c261360262d3bb3fd816f4617a	Norwegian	0.811876575	756.868546496241	-0.353649701029497	1.936384	0.457891
336	f494314ad3f9859389c1f3f1b7603034	Mandarin	0.812203479	735.989689370116	0.297931584879712	2.104656	0.347072
337	2c5efbd7364036976ec403a9ee36f614	Slovak	0.812929675	748.655264795456	0.00948118785735622	2.017066	0.410857
338	98890a26d68bcf75f6087566971f126f	Polish	0.814275745	752.668245472769	-0.357835194092468	1.729381	0.54989
339	8ea6892d1ddca321adc07b05176e3605	Vietnamese	0.815046531	746.859057910222	-0.520366574756182	1.562795	0.639394
340	b47f4d13895bb9bd11505606bdf2a306	Russian	0.815826172	759.81344660423	-0.744493355148542	1.560794	0.626775
341	72432342c45733176c52b0e2f5a48eb6	Thai	0.816172312	706.724857493197	-0.776072544638544	1.088845	0.756721
342	376eba5874889d82dd552e3a9128c6e7	Ukrainian	0.816235036	760.512702503712	0.477427373664258	2.130981	0.316357
343	154ac3670f21586ab168cd376290bcb7	Arabic	0.816833461	744.012130526595	-0.723306593711312	1.236841	0.706173
344	3569611136ea04bab18a0cd605ced358	Japanese	0.818798717	757.68969288842	0.408174494359379	1.732312	0.524284
345	c8f4f097079404bf9a0e94d604efd1d5	Spanish	0.819142315	727.582041282309	-0.477686165634699	1.272379	0.682373
346	f9119000c32bd3c091da19ba73b27aa8	Thai	0.824088253	721.991886995949	-0.674298536667563	1.666392	0.602138
347	26cb5e820d8f21c58294b3fd3937f653	Arabic	0.825394042	732.569877307916	-0.428159538847992	2.110686	0.334868
348	91ea5345e543ac0c904999cce2538b2a	Mandarin	0.82875942	709.661515306174	0.712396170026241	2.13605	0.319685
349	bae93d7864edf7c70ca869113e45433c	Japanese	0.830894331	747.159672234451	-0.0848298008562618	1.696507	0.551737
350	800a5b5845cf173ec79afbb855b8dfcb	Korean	0.831109187	733.154664382518	-0.24639461634787	1.907034	0.485957
351	da6ed723fe60684a231c3e22a42610a7	Cantonese	0.833851615	766.187985075146	-0.443715545541787	1.357635	0.663673
352	20bc74e71f509da4c2e15c42e3aab948	Cantonese	0.840597472	714.304406942896	-0.712816448033195	1.30623	0.674853
353	582e271d9a01f5beae1ee3c40d8115ec	Korean	0.84445107	733.268322015942	-0.38859822079135	1.660824	0.600059
354	590cc524a179707e101ac84848523c4a	Ukrainian	0.846902753	762.314046042562	0.255468739011803	2.038149	0.396683
355	a858a1b13dc66d50cdda6d09daa9d2f4	Italian	0.847623832	761.760594145782	-0.0384681295875759	1.425381	0.644056
356	8903e496bf04c3a85a70e1dc5e0da5f1	Arabic	0.850355959	749.330392145745	-0.546325595835101	1.404087	0.68724
357	78e21624c41e6efc3ac790735180615d	Cantonese	0.8509469	750.352428781183	0.743134988746339	2.107532	0.330676
358	203628f42619d301e642b3553b7a684a	Cantonese	0.852271693	716.866535403428	-0.756180325683451	1.282624	0.685039
359	65188c09837e66eabd51c36aabe02ec1	Thai	0.854730588	766.028912998608	-0.576355328506638	1.728729	0.564158
360	465d54ddd2b1237d3cbd359dbf3150e7	Italian	0.855269286	741.929779004577	-0.140263722667136	1.428249	0.646446
361	3aab36435babaea46064d7f173bb0ba3	Vietnamese	0.85566601	742.539001675917	-0.357444341144636	1.552891	0.635461
362	a3c1b5cff1d3a77feae50573b7d81881	Vietnamese	0.863221454	717.99554089706	-0.555091166206503	1.331271	0.712285
363	c7df91069e00621ccb58279c514c3ae9	Russian	0.866918729	809.78120884929	-0.183324827718588	1.373821	0.667791
364	ffa31d238b6e61f885d3d7b4b7ca0900	German	0.867233681	770.240078320891	-0.597528047123865	1.650718	0.587313
365	5fd851c9e87a6b9b9da9eb2ab0de6686	Portuguese	0.868618916	761.725506341068	-0.769006215646815	2.020195	0.414651
366	4ad3396948a9fb9e5d5a23504ed9da04	Korean	0.868697518	729.342277261424	-0.222583044389389	1.913774	0.475547
367	cd438a022d83ce4ded75d4f9c6ea7239	Arabic	0.870584382	749.248185538039	-0.84904563371946	1.230467	0.712235
368	01f51995ae86ff85e899d40768ab81a8	Mandarin	0.870861848	764.720211312921	0.625568390194014	2.199093	0.245926
369	dc3ace49393de518e87d4f8d3ae8d9db	Spanish	0.872827921	760.258552316025	-0.221730181225133	1.74449	0.552375
370	fc3712715ddc748286256eb7a64f25ab	Mandarin	0.872845335	762.445994859589	0.164592668639656	1.964923	0.445331
371	0f8e6818d2be77b75712bc9ea4e87171	Korean	0.873139185	732.12963179661	-0.346681113372547	2.001917	0.426021
372	ff5b5a0d34c77d2e2027dad7e4deb094	Russian	0.873342643	758.526924373565	-0.252098761659265	2.069572	0.367054
373	3788c0e0b2519fd7c2985c8987eb14f5	Spanish	0.874254732	735.699235470733	-0.475960860531147	1.411928	0.653536
374	9c1db34cfe8be3c34ccfd6bc24603e56	French	0.874469034	701.015790857572	-0.166306449843023	1.367042	0.655672
375	c69832b0076815cd7efef646abc78290	Japanese	0.875316692	782.564169789754	0.0305818225774821	1.568246	0.617819
376	12f884fce08164e9d4fcc8e81f19abcc	Vietnamese	0.878913969	735.792430556282	-0.565846484022496	1.720778	0.567473
377	b7df3f9d67cef259fbcaa5abcad9d774	Russian	0.883964301	743.844439794048	-0.125942355945382	1.991222	0.416939
378	871c938ad3b1243f42eec04057930d7e	Korean	0.887971886	755.425997919989	-0.104093496247195	1.993774	0.417526
379	d741b71a302261bdd5571023ee8e5131	Mandarin	0.89219336	744.66644731189	-0.333598068218446	1.813618	0.532707
380	6356bb9369fc84c1961a4f6cfd80e3b2	German	0.892508626	767.174169724351	-0.542801180917514	1.812097	0.52017
381	88f3e5120091cffdf8abeb92b5da90a2	Italian	0.893400597	755.150902597096	0.309042199317036	2.166489	0.289832
382	ef2c59fa2203de131c598892478fb54c	Japanese	0.894350926	735.232834064221	0.106197445200441	1.704552	0.556533
383	69f0feb29de2724e7f94cb8d7c9ea519	Korean	0.896567927	729.569144617142	-0.404527808294089	1.936311	0.46365
384	f41ae056a4fff8c77508a82976ca6b96	Japanese	0.897077719	755.253189599615	-0.225141730950822	1.818851	0.514453
385	9b2e27d1ff24961daaa87fa439a00c06	French	0.90091661	737.413889122789	-0.728805787024049	1.089893	0.765981
386	5ba910be0498e57bb2277c41ce4bfdad	Italian	0.90299515	733.924312505077	-0.629040203447542	1.337478	0.657301
387	8a59d48e99e8a1df7e366c4648095e27	Russian	0.908861671	735.785389271611	0.0652617695180857	2.041338	0.396814
388	ec371adb75ab6c7431adae3ef8fc9fc9	Korean	0.910450178	728.34065092639	-0.390888695125556	1.866591	0.508011
389	5e54a8dced25ffdc693a3fc3c224e6e6	Bulgarian	0.916666667	760.242632422122	-0.490294560000953	1.330854	0.659955
390	1f8b9a59cd75fc429db54dceb6e0594b	German	0.91738467	749.030152543261	-0.207163656669499	2.000919	0.423958
391	b64869a674fbf588fa2ace46d717bed6	Italian	0.919875185	736.739420103	0.141519965632545	1.963709	0.440936
392	e77d97b712adffc39e531e20237a5589	German	0.924920447	730.706165335437	0.371047900814359	2.025502	0.405911
393	f2c26e4409f9df7f2dc5b88f4d4a9831	Italian	0.927456793	785.507644247576	0.22716647097388	2.115823	0.329499
394	d8d9dfa02ff280d107d54fd8f19ab5bb	Spanish	0.939259085	823.676776337777	0.0527586338705722	2.054796	0.386264
395	78213fa858b9a45d83121a8bf71712d1	German	0.943318581	804.606655793308	-0.713545644993002	1.452476	0.659473
396	faa86f6efaf2ee67f95239685d26fd88	Nepali	0.944444444	773.526381653882	-0.107730686083141	1.907402	0.474513
397	c57afc7ca3b4a454bf53dbca84bb4523	Spanish	0.948569065	742.887939377937	-0.118326153278631	1.960028	0.446856
398	99d67cd704a7e25730cc91e215e41ae3	French	0.958561965	750.83843764893	0.0224753031938964	1.710295	0.552786
399	92f9e1c17e6df988780527341fdb471d	French	0.96312616	744.249936126304	-0.0349356110770805	1.422921	0.617987
400	a892b7fd27c34fc81b65c0bb93113846	French	0.971425952	740.581101268664	0.120025436686597	1.417345	0.619639
