# Supplementary material for: Why are some languages confused for others? Investigating data from the Great Language Game
Source: PLoS One. 2017 Apr 5;12(4):e0165934. doi: 10.1371/journal.pone.0165934 (PMC5381764; doi:10.1371/journal.pone.0165934)
Supplement: S6 Data — (ZIP) [file pone.0165934.s007.zip › ASJPDoculects.txt]

GLGLanguage	ASJPLanguage
Albanian	ALBANIAN_GHEG AMHARIC
Amharic	CAIRO_ARABIC
Arabic	CAIRO_ARABIC
Armenian	WESTERN_ARMENIAN
Assyrian	ASSYRIAN_NEO-ARAMAIC
Bangla	BENGALI
Basque	BASQUE
Bosnian	BOSNIAN
Bulgarian	BULGARIAN
Burmese	BURMESE
Cantonese	CANTONESE
Central Tibetan	LHASA_TIBETAN
Croatian	CROATIAN
Czech	CZECH
Danish	DANISH
Dari	EASTERN_FARSI
Dinka	DINKA_NORTHWESTERN
Dutch	DUTCH
Estonian	ESTONIAN
Farsi	PERSIAN
Fijian	FIJIAN
Finnish	FINNISH
French	FRENCH
German	STANDARD_GERMAN
Greek	GREEK
Gujarati	GUJARATI
Hausa	HAUSA
Hebrew	HEBREW
Hindi	HINDI
Hungarian	HUNGARIAN
Icelandic	ICELANDIC
Indonesian	INDONESIAN
Italian	ITALIAN
Japanese	JAPANESE
Kannada	KANNADA
Khmer	KHMER
Korean	KOREAN
Kurdish	KURDISH_CENTRAL
Lao	LAO
Latvian	LATVIAN
Macedonian	MACEDONIAN
Malay	MALAY
Malayalam	MALAYALAM
Maltese	MALTESE
Mandarin	MANDARIN
Maori	MAORI
Nepali	NEPALI
Northern Ndebele	NORTHERN_NDEBELE
Northern Sami	NORTH_SAAMI
Norwegian	NORWEGIAN_RIKSMAL
Polish	POLISH
Portuguese	PORTUGUESE
Punjabi	PUNJABI_MAJHI
Romanian	ROMANIAN
Russian	RUSSIAN
Samoan	SAMOAN
Scottish Gaelic	GAELIC_SCOTTISH
Serbian	SERBOCROATIAN
Shona	SHONA
Sinhalese	SINHALA
Slovak	SLOVAK
Slovenian	SLOVENIAN
Somali	SOMALI
South Efate	SOUTH_EFATE_ERAKOR
Spanish	SPANISH
Swahili	SWAHILI
SwedishSWEDISH
TagalogTAGALOG
TamilTAMIL
ThaiKHORAT_THAI
TigrinyaTIGRIGNA
TonganTONGAN
TurkishTURKISH
UkrainianUKRAINIAN
UrduURDU
VietnameseVIETNAMESE
WelshWELSH
YiddishYIDDISH_EASTERN
