# Supplementary material for: Why are some languages confused for others? Investigating data from the Great Language Game
Source: PLoS One. 2017 Apr 5;12(4):e0165934. doi: 10.1371/journal.pone.0165934 (PMC5381764; doi:10.1371/journal.pone.0165934)
Supplement: S7 Data — (ZIP) [file pone.0165934.s008.zip]

Archive with 20 entries (17 files):
- S7_DistanceMatrixData/
- S7_DistanceMatrixData/.DS_Store
- __MACOSX/
- __MACOSX/S7_DistanceMatrixData/
- __MACOSX/S7_DistanceMatrixData/._.DS_Store
- S7_DistanceMatrixData/analyseDistanceMatrix_forDist.R
- S7_DistanceMatrixData/asjpDist.csv
- S7_DistanceMatrixData/confusionDist.csv
- S7_DistanceMatrixData/FamilyDistance.csv
- S7_DistanceMatrixData/geoDist.csv
- S7_DistanceMatrixData/IndCor.csv
- __MACOSX/S7_DistanceMatrixData/._IndCor.csv
- S7_DistanceMatrixData/IndCor_p.csv
- __MACOSX/S7_DistanceMatrixData/._IndCor_p.csv
- S7_DistanceMatrixData/PhoibleSegmentDist.csv
- S7_DistanceMatrixData/PopDist.csv
- S7_DistanceMatrixData/Results_April2016.csv
- __MACOSX/S7_DistanceMatrixData/._Results_April2016.csv
- S7_DistanceMatrixData/TransparentNameDist.csv
- __MACOSX/S7_DistanceMatrixData/._TransparentNameDist.csv
