# Supplementary material for: Why are some languages confused for others? Investigating data from the Great Language Game
Source: PLoS One. 2017 Apr 5;12(4):e0165934. doi: 10.1371/journal.pone.0165934 (PMC5381764; doi:10.1371/journal.pone.0165934)
Supplement: S7 Data — (ZIP) [file pone.0165934.s008.zip › S7_DistanceMatrixData/analyseDistanceMatrix_forDist.R]

library(ecodist)
library(ade4)
library(gmt)
library(ppcor)

rm(list=ls())

set.seed(3786)

try(setwd("~/Desktop/Stuff/GreatLanguageGame/NewData/Writeup/SupportingInformation/S7_DistanceMatrixData/"))

#############
# Load Data #
#############

# Confusion is probability of guessing
# (confusion probability)
l.confusion = read.csv('confusionDist.csv')
rownames(l.confusion) = colnames(l.confusion)
# take mean confusion
l.confusion = (l.confusion+t(l.confusion))/2

# Geographic distance
mx = read.csv("geoDist.csv")
rownames(mx) = colnames(mx)
mx = log10(mx+1)

# Phylogenetic distance
familyDistance = read.csv('FamilyDistance.csv')
rownames(familyDistance) = colnames(familyDistance)

# Transparent name data
transp = read.csv('TransparentNameDist.csv')

# popDist.  Positive = Target > Guess
#			Negative = Target < Guess
popDist = read.csv('PopDist.csv')
rownames(popDist) = colnames(popDist)

# Phonological distance
phonDist_all = read.csv('PhoibleSegmentDist.csv')
sel = apply(phonDist_all,1,function(X){sum(is.na(X))})<=35
phonDist = phonDist_all[sel,sel]
sel = !is.na(phonDist[1,])
phonDist = phonDist[sel,sel]


asjpDist = read.csv("asjpDist.csv",stringsAsFactors=F,row.names=1)
rownames(asjpDist) = colnames(asjpDist)
asjpDist = asjpDist[rownames(l.confusion),colnames(l.confusion)]

# Phonological data has only a few languages, so
#  take sub-sets of matrices to do analyses
mx_phon = mx[colnames(phonDist),colnames(phonDist)]
l.confusion_phon = l.confusion[colnames(phonDist),colnames(phonDist)]
familyDistance_phon = familyDistance[colnames(phonDist),colnames(phonDist)]
asjpDist_phon = asjpDist[colnames(phonDist),colnames(phonDist)]
popDist_phon = popDist[colnames(phonDist),colnames(phonDist)]


############
# Analyses #
############

# Run mantel test between different independent variables
listX = list(l.confusion,popDist,mx,familyDistance,asjpDist)
mrank.list = c(F,         F    ,F ,T             ,F)

ind.cor = matrix(nrow=length(listX)+1,ncol=length(listX)+1)
ind.cor.p = ind.cor
for(x in 1:(length(listX)-1)){
	for(y in (x+1):length(listX)){
	  mrank = mrank.list[x]
		mtx = ecodist::mantel(as.dist(listX[[x]])~as.dist(listX[[y]]),nperm=10000,mrank=mrank)
		ind.cor[x,y] = mtx[1]
		ind.cor.p[x,y] = mtx[4]
	}
}

# Independent variables (including phonological info)
listX2 =list(l.confusion_phon,popDist_phon,mx_phon,familyDistance_phon,asjpDist_phon)
mrank.list = c(F,            F           ,F,     ,T                  ,F)
phon.res = matrix(nrow=length(listX2),ncol=2)
for(x in 1:length(listX)){
  
    mrank = mrank.list[x]
		mtx = ecodist::mantel(as.dist(phonDist)~as.dist(listX2[[x]]),nperm=10000,mrank=mrank)
		phon.res[x,] = mtx[c(1,4)]	
}

ind.cor[1:5,ncol(ind.cor)] = phon.res[,1]
ind.cor.p[1:5,ncol(ind.cor.p)] = phon.res[,2]


rownames(ind.cor) = c("GLG","Population","Geographic","Phylogenetic","Lexical",'Phonological')
colnames(ind.cor) = c("GLG","Population","Geographic","Phylogenetic","Lexical",'Phonological')
rownames(ind.cor.p) = c("GLG","Population","Geographic","Phylogenetic","Lexical",'Phonological')
colnames(ind.cor.p) = c("GLG","Population","Geographic","Phylogenetic","Lexical",'Phonological')

write.csv(t(ind.cor),"IndCor.csv")

write.csv(t(ind.cor.p),"IndCor_p.csv")

ltx = t(matrix(paste(round(ind.cor,2), " (",signif(ind.cor.p,2),")",sep=''),ncol=6))
rownames(ltx) = rownames(ind.cor)
colnames(ltx) = colnames(ind.cor)

ltx = ltx[4:6,3:5]
ltx[ltx=="NA (NA)"] = ""
library(xtable)
print(xtable(ltx),type='latex')

#################
# Partial correlations with GLG confusion

res = data.frame(name=NA,r=NA,p=NA)

# guess ~ geographical dist
res = rbind(res,c("Geo",ecodist::mantel(as.dist(l.confusion)~as.dist(mx),nperm=10000)[c(1,4)]))

res = rbind(res,c("GeoP",ecodist::mantel(as.dist(l.confusion)~as.dist(mx)+as.dist(familyDistance),mrank=T,nperm = 10000)[c(1,4)]))


# guess ~ fam dist
res = rbind(res,c("Fam",ecodist::mantel(as.dist(l.confusion)~as.dist(familyDistance),nperm=10000,mrank=T)[c(1,4)]))
res = rbind(res,c("FamP",ecodist::mantel(as.dist(l.confusion)~as.dist(familyDistance) +as.dist(mx),mrank=T,nperm = 10000)[c(1,4)]))


# guess ~ population
res = rbind(res,c("Pop",ecodist::mantel(as.dist(l.confusion)~as.dist(popDist),nperm=10000)[c(1,4)]))
res = rbind(res,c("PopPhy",ecodist::mantel(as.dist(l.confusion)~as.dist(popDist)+as.dist(familyDistance),mrank=T,nperm = 10000)[c(1,4)]))
res = rbind(res,c("PopGeo",ecodist::mantel(as.dist(l.confusion)~as.dist(popDist)+as.dist(mx),mrank=T,nperm = 10000)[c(1,4)]))
res = rbind(res,c("PopPhyGeo",ecodist::mantel(as.dist(l.confusion)~as.dist(popDist)+as.dist(familyDistance)+as.dist(mx),mrank=T,nperm = 10000)[c(1,4)]))

# guess ~ lexical distance
res = rbind(res,c("Lex",ecodist::mantel(as.dist(l.confusion)~as.dist(asjpDist),nperm=10000)[c(1,4)]))
res = rbind(res,c("LexPhy",ecodist::mantel(as.dist(l.confusion)~as.dist(asjpDist)+as.dist(familyDistance),mrank=T,nperm = 10000)[c(1,4)]))
res = rbind(res,c("LexGeo",ecodist::mantel(as.dist(l.confusion)~as.dist(asjpDist)+as.dist(mx),mrank=T,nperm = 10000)[c(1,4)]))
res = rbind(res,c("LexPhyGeo",ecodist::mantel(as.dist(l.confusion)~as.dist(asjpDist)+as.dist(familyDistance)+as.dist(mx),mrank=T,nperm = 10000)[c(1,4)]))

########
# guess ~ phonological distance

res = rbind(res,c("Phon",ecodist::mantel(as.dist(l.confusion_phon)~as.dist(phonDist),nperm=10000)[c(1,4)]))
res = rbind(res,c("PhonPhy",ecodist::mantel(as.dist(l.confusion_phon)~as.dist(phonDist)+as.dist(familyDistance_phon),mrank=T,nperm = 10000)[c(1,4)]))
res = rbind(res,c("PhonGeo",ecodist::mantel(as.dist(l.confusion_phon)~as.dist(phonDist)+as.dist(mx_phon),mrank=T,nperm = 10000)[c(1,4)]))
res = rbind(res,c("PhonPhyGeo",ecodist::mantel(as.dist(l.confusion_phon)~as.dist(phonDist)+as.dist(familyDistance_phon)+as.dist(mx_phon),mrank=T,nperm = 10000)[c(1,4)]))


res = res[!is.na(res$name),]
write.csv(res,"Results_April2016.csv",row.names=F)

rownames(res) = res$name

res$r = round(as.numeric(res$r),2)
res$p = signif(as.numeric(res$p),2)


# make latex table for the paper
ltx2= cbind( 
  t(t(c("Control For","","Geographic","Phylogentic","Phonological",'Lexical'))),
  rbind(c("",""),c("Mantel r","p"),res[c("Geo",'Fam','Phon','Lex'),2:3]),
  rbind(c("Phylogeny",""),c("Mantel r","p"),res[c("GeoP",NA,'PhonPhy','LexPhy'),2:3]),
  rbind(c("Geography",""),c("Mantel r","p"),res[c(NA,'FamP','PhonGeo','LexGeo'),2:3]),
  rbind(c("Both",""),c("Mantel r","p"),res[c(NA,NA,'PhonPhyGeo','LexPhyGeo'),2:3])
)

print(xtable(ltx2),type='latex',include.rownames=F)
