# Supplementary material for: Why are some languages confused for others? Investigating data from the Great Language Game
Source: PLoS One. 2017 Apr 5;12(4):e0165934. doi: 10.1371/journal.pone.0165934 (PMC5381764; doi:10.1371/journal.pone.0165934)
Supplement: S7 Data — (ZIP) [file pone.0165934.s008.zip › S7_DistanceMatrixData/asjpDist.csv]

	Albanian	Amharic	Arabic	Armenian	Assyrian	Bangla	Basque	Bosnian	Bulgarian	Burmese	Cantonese	Central Tibetan	Croatian	Czech	Danish	Dari	Dinka	Dutch	Estonian	Farsi	Fijian	Finnish	French	German	Greek	Gujarati	Hausa	Hebrew	Hindi	Hungarian	Icelandic	Indonesian	Italian	Japanese	Kannada	Khmer	Korean	Kurdish	Lao	Latvian	Macedonian	Malay	Malayalam	Maltese	Mandarin	Maori	Nepali	Northern Ndebele	Northern Sami
Albanian	0	0.889899260051707	0.828118035125256	0.852010341446019	0.905054827493982	0.875189444593028	0.871980030311135	0.881964874743693	0.861816885085139	0.877061602924133	0.898279397343318	0.883569581884639	0.881429972363377	0.884282785058394	0.824908620843363	0.881251671569938	0.904609075510386	0.876705001337256	0.902112864402247	0.888829455291076	0.908531692966034	0.904965677097263	0.850049032718196	0.847374520816618	0.887848800927164	0.896585539805652	0.889810109654988	0.863154141035928	0.859142373183561	0.885174289025586	0.854952304537755	0.884371935455113	0.824284568066328	0.903806721939913	0.878933761255238	0.896318088615494	0.887759650530445	0.85441740215744	0.904430774716948	0.838102879557814	0.851653739859142	0.885352589819025	0.898725149326914	0.867344209681733	0.866809307301417	0.903985022733351	0.895515735045021	0.866185254524383	0.873852188642239
Amharic	0.889899260051707	0	0.804225728804493	0.880360167602746	0.871801729517696	0.88348043148792	0.885085138628867	0.862975840242489	0.871801729517696	0.880449317999465	0.904787376303824	0.910582152090577	0.881340821966658	0.890969064812338	0.875367745386467	0.887759650530445	0.89444593028439	0.8907907640189	0.880805919586342	0.917892484621556	0.896585539805652	0.885976642596059	0.862084336275296	0.872782383881608	0.901310510831773	0.879201212445395	0.889007756084515	0.804849781581528	0.871712579120977	0.900775608451458	0.875635196576625	0.886422394579656	0.891236516002496	0.85316929660337	0.898725149326914	0.83854863154141	0.854863154141036	0.886422394579656	0.893911027904074	0.886065792992779	0.875278594989748	0.916911830257645	0.884639386645271	0.802353570473389	0.900329856467861	0.890345012035304	0.87625924935366	0.884461085851832	0.900775608451458
Arabic	0.828118035125256	0.804225728804493	0	0.878398858874922	0.78274048319515	0.87501114379959	0.898279397343318	0.879557814032272	0.871801729517696	0.894802531871267	0.892930373540162	0.896763840599091	0.880449317999465	0.886422394579656	0.894891682267986	0.879022911651957	0.861192832308104	0.904965677097263	0.936257466345725	0.870910225550504	0.904609075510386	0.885530890612463	0.862797539449051	0.901577962021931	0.894089328697513	0.870821075153784	0.884104484264955	0.727288936435767	0.86894891682268	0.88838370330748	0.892395471159847	0.863332441829366	0.845324061692074	0.889810109654988	0.878042257288045	0.867968262458768	0.848800927164126	0.882588927520727	0.887759650530445	0.916911830257645	0.886422394579656	0.863599893019524	0.861192832308104	0.572523847731122	0.88223232593385	0.859320673976999	0.875635196576625	0.852545243826335	0.899794954087546
Armenian	0.852010341446019	0.880360167602746	0.878398858874922	0	0.913256663992155	0.860033877150753	0.881608273156816	0.882678077917447	0.848533475973968	0.899794954087546	0.857359365249175	0.907016136221806	0.880627618792904	0.845591512882232	0.846661317642863	0.850851386288669	0.888651154497638	0.890255861638584	0.880271017206027	0.870999375947223	0.875456895783186	0.901310510831773	0.859053222786841	0.838816082731568	0.843362752964251	0.863421592226085	0.909244896139788	0.911295355264331	0.852545243826335	0.894891682267986	0.879736114825711	0.902736917179282	0.858874921993403	0.904698225907105	0.86529375055719	0.891236516002496	0.874476241419274	0.805384683961844	0.897922795756441	0.837746277970937	0.84710706962646	0.885441740215744	0.900240706071142	0.884817687438709	0.874654542212713	0.866898457698137	0.868859766425961	0.892306320763127	0.840688241062673
Assyrian	0.905054827493982	0.871801729517696	0.78274048319515	0.913256663992155	0	0.868592315235803	0.891414816795935	0.870464473566907	0.855308906124632	0.897922795756441	0.904341624320228	0.898903450120353	0.865828652937506	0.875902647766783	0.889186056877953	0.895337434251583	0.886154943389498	0.887759650530445	0.904876526700544	0.872871534278328	0.847374520816618	0.906481233841491	0.880716769189623	0.907551038602122	0.87857715966836	0.880360167602746	0.89926005170723	0.779263617723099	0.879736114825711	0.869038067219399	0.903093518766159	0.848979227957564	0.864937148970313	0.904519925113667	0.909868948916823	0.888472853704199	0.854774003744317	0.862530088258893	0.898903450120353	0.868859766425961	0.867076758491575	0.871890879914416	0.91263261121512	0.81911384505661	0.901399661228492	0.851653739859142	0.868146563252206	0.873049835071766	0.909958099313542
Bangla	0.875189444593028	0.88348043148792	0.87501114379959	0.860033877150753	0.868592315235803	0	0.881697423553535	0.857091914059018	0.829990193456361	0.858161718819649	0.902469465989124	0.89444593028439	0.85923152358028	0.882054025140412	0.83738967638406	0.807970045466702	0.910760452884015	0.839618436302042	0.894267629490951	0.776945707408398	0.894980832664705	0.888651154497638	0.846750468039583	0.803869127217616	0.876526700543817	0.587946866363555	0.8810733707765	0.85316929660337	0.554515467593831	0.884639386645271	0.857091914059018	0.872069180707854	0.824462868859766	0.883123829901043	0.887492199340287	0.914593919942944	0.893019523936882	0.737184630471606	0.907105286618525	0.826869929571187	0.84710706962646	0.865828652937506	0.884015333868236	0.881162521173219	0.905946331461175	0.851653739859142	0.536150485869662	0.894980832664705	0.880092716412588
Basque	0.871980030311135	0.885085138628867	0.898279397343318	0.881608273156816	0.891414816795935	0.881697423553535	0	0.874832843006151	0.883658732281359	0.90175626281537	0.865828652937506	0.893732727110636	0.891325666399216	0.894980832664705	0.917000980654364	0.906748685031648	0.892930373540162	0.881162521173219	0.883034679504324	0.90166711241865	0.908442542569314	0.882945529107605	0.896407239012214	0.903985022733351	0.869394668806276	0.907640188998841	0.872069180707854	0.896139787822056	0.916020326290452	0.911117054470892	0.880271017206027	0.883926183471517	0.912186859231524	0.874565391815993	0.890523312828742	0.884461085851832	0.883747882678078	0.905054827493982	0.901577962021931	0.893821877507355	0.887670500133726	0.93322635285727	0.886957296959971	0.886244093786217	0.902826067576001	0.89926005170723	0.881875724346973	0.889096906481234	0.88348043148792
Bosnian	0.881964874743693	0.862975840242489	0.879557814032272	0.882678077917447	0.870464473566907	0.857091914059018	0.874832843006151	0	0.4248016403673	0.883212980297762	0.856467861281983	0.886154943389498	0.131585985557636	0.371043951145583	0.825621824017117	0.838726932334849	0.909958099313542	0.833556209325132	0.878844610858518	0.837567977177498	0.868859766425961	0.89560488544174	0.811536061335473	0.810466256574842	0.86645270571454	0.85432825176072	0.853971650173843	0.895337434251583	0.808148346260141	0.872336631898012	0.860301328340911	0.862797539449051	0.783364535972185	0.924222162788624	0.887670500133726	0.878844610858518	0.861281982704823	0.839083533921726	0.890077560845146	0.781403227244361	0.35312472140501	0.860033877150753	0.845591512882232	0.882410626727289	0.897833645359722	0.871445127930819	0.860925381117946	0.888205402514041	0.90175626281537
Bulgarian	0.861816885085139	0.871801729517696	0.871801729517696	0.848533475973968	0.855308906124632	0.829990193456361	0.883658732281359	0.4248016403673	0	0.877596505304449	0.873317286261924	0.87857715966836	0.420344120531336	0.482392796647945	0.847017919229741	0.856111259695106	0.900151555674423	0.818489792279576	0.896139787822056	0.865739502540786	0.884461085851832	0.901934563608808	0.817241686725506	0.816261032361594	0.855398056521351	0.83498261567264	0.875100294196309	0.886600695373094	0.793884282785058	0.863689043416243	0.837567977177498	0.894713381474548	0.778817865739503	0.901934563608808	0.873138985468485	0.89194971917625	0.87501114379959	0.834001961308728	0.9199429437461	0.761433538379246	0.289025586163858	0.861995185878577	0.833110457341535	0.877239903717572	0.889810109654988	0.870731924757065	0.832129802977623	0.890969064812338	0.900686458054738
Burmese	0.877061602924133	0.880449317999465	0.894802531871267	0.899794954087546	0.897922795756441	0.858161718819649	0.90175626281537	0.883212980297762	0.877596505304449	0	0.882499777124008	0.832218953374342	0.884639386645271	0.888472853704199	0.890166711241865	0.907105286618525	0.855308906124632	0.895069983061425	0.876972452527414	0.880627618792904	0.89435677988767	0.876437550147098	0.895694035838459	0.883123829901043	0.917090131051083	0.913078363198716	0.866809307301417	0.862619238655612	0.880449317999465	0.873673887848801	0.906481233841491	0.864937148970313	0.890166711241865	0.847374520816618	0.854595702950878	0.867433360078452	0.897566194169564	0.892395471159847	0.912008558438085	0.875189444593028	0.868414014442364	0.881964874743693	0.843095301774093	0.875456895783186	0.898546848533476	0.870999375947223	0.916733529464206	0.8907907640189	0.907016136221806
Cantonese	0.898279397343318	0.904787376303824	0.892930373540162	0.857359365249175	0.904341624320228	0.902469465989124	0.865828652937506	0.856467861281983	0.873317286261924	0.882499777124008	0	0.857091914059018	0.851832040652581	0.899884104484265	0.896496389408933	0.869929571186592	0.885174289025586	0.875902647766783	0.866987608094856	0.899884104484265	0.922706606044397	0.919408041365784	0.869840420789872	0.881964874743693	0.869929571186592	0.896228938218775	0.880449317999465	0.881162521173219	0.910760452884015	0.910671302487296	0.884817687438709	0.880181866809307	0.884550236248551	0.91985379334938	0.878309708478203	0.896763840599091	0.86529375055719	0.884639386645271	0.88588749219934	0.905678880271017	0.887581349737006	0.909868948916823	0.886600695373094	0.865650352144067	0.730498350717661	0.902380315592404	0.887313898546849	0.88223232593385	0.879201212445395
Central Tibetan	0.883569581884639	0.910582152090577	0.896763840599091	0.907016136221806	0.898903450120353	0.89444593028439	0.893732727110636	0.886154943389498	0.87857715966836	0.832218953374342	0.857091914059018	0	0.887046447356691	0.890255861638584	0.911117054470892	0.897655344566283	0.885263439422305	0.875100294196309	0.885174289025586	0.907461888205403	0.878220558081483	0.858518320406526	0.879379513238834	0.877329054114291	0.892395471159847	0.900775608451458	0.874208790229117	0.890523312828742	0.892395471159847	0.894267629490951	0.892484621556566	0.900953909244896	0.900597307658019	0.897744494963003	0.907996790585718	0.886689845769814	0.889007756084515	0.922884906837835	0.912186859231524	0.853615048586966	0.873495587055362	0.877329054114291	0.911741107247927	0.90772933939556	0.883123829901043	0.897298742979406	0.890077560845146	0.887670500133726	0.906926985825087
Croatian	0.881429972363377	0.881340821966658	0.880449317999465	0.880627618792904	0.865828652937506	0.85923152358028	0.891325666399216	0.131585985557636	0.420344120531336	0.884639386645271	0.851832040652581	0.887046447356691	0	0.389765534456628	0.811357760542034	0.836854774003744	0.915217972719979	0.845769813675671	0.891325666399216	0.830168494249799	0.865561201747348	0.895872336631898	0.807702594276544	0.814478024427209	0.859766425960595	0.849246679147722	0.857270214852456	0.89926005170723	0.808415797450299	0.854684853347597	0.857537666042614	0.867611660871891	0.795578140322724	0.925291967549256	0.88588749219934	0.892217170366408	0.862351787465454	0.837033074797183	0.88954265846483	0.771596683605242	0.341267718641348	0.862975840242489	0.841668895426585	0.895783186235179	0.897298742979406	0.86529375055719	0.863689043416243	0.891593117589373	0.908620843362753
Czech	0.884282785058394	0.890969064812338	0.886422394579656	0.845591512882232	0.875902647766783	0.882054025140412	0.894980832664705	0.371043951145583	0.482392796647945	0.888472853704199	0.899884104484265	0.890255861638584	0.389765534456628	0	0.841401444236427	0.843095301774093	0.905678880271017	0.846126415262548	0.914148167959348	0.843541053757689	0.859498974770438	0.867789961665329	0.822590710528662	0.822144958545066	0.867789961665329	0.854684853347597	0.871445127930819	0.886600695373094	0.830614246233396	0.867968262458768	0.864937148970313	0.872158331104573	0.804404029597932	0.904609075510386	0.88232147633057	0.888116252117322	0.884906837835428	0.852188642239458	0.900151555674423	0.801105464919319	0.452438263350272	0.856378710885263	0.825621824017117	0.877150753320852	0.909423196933226	0.876794151733975	0.895694035838459	0.881251671569938	0.900864758848177
Danish	0.824908620843363	0.875367745386467	0.894891682267986	0.846661317642863	0.889186056877953	0.83738967638406	0.917000980654364	0.825621824017117	0.847017919229741	0.890166711241865	0.896496389408933	0.911117054470892	0.811357760542034	0.841401444236427	0	0.871980030311135	0.890166711241865	0.683961843630204	0.87982526522243	0.867165908888294	0.896139787822056	0.90781848979228	0.836943924400464	0.594098243737185	0.871890879914416	0.837746277970937	0.923687260408309	0.863154141035928	0.821788356958189	0.886333244182937	0.589194971917625	0.894980832664705	0.808415797450299	0.912900062405278	0.890434162432023	0.909868948916823	0.904698225907105	0.877507354907729	0.900686458054738	0.852010341446019	0.828563787108853	0.885174289025586	0.890166711241865	0.89203886957297	0.904698225907105	0.901488811625212	0.826335027190871	0.896942141392529	0.886868146563252
Dari	0.881251671569938	0.887759650530445	0.879022911651957	0.850851386288669	0.895337434251583	0.807970045466702	0.906748685031648	0.838726932334849	0.856111259695106	0.907105286618525	0.869929571186592	0.897655344566283	0.836854774003744	0.843095301774093	0.871980030311135	0	0.875278594989748	0.865026299367032	0.895337434251583	0.428100205045912	0.90532227868414	0.892841223143443	0.814567174823928	0.821075153784434	0.847285370419898	0.839707586698761	0.896139787822056	0.886333244182937	0.761433538379246	0.874565391815993	0.848444325577249	0.892128019969689	0.812338414905946	0.895159133458144	0.888116252117322	0.907907640188999	0.893465275920478	0.66015868770616	0.889275207274672	0.871088526343942	0.851386288668985	0.889364357671392	0.875278594989748	0.870642774360346	0.906837835428368	0.885709191405902	0.835874119639832	0.894891682267986	0.871266827137381
Dinka	0.904609075510386	0.89444593028439	0.861192832308104	0.888651154497638	0.886154943389498	0.910760452884015	0.892930373540162	0.909958099313542	0.900151555674423	0.855308906124632	0.885174289025586	0.885263439422305	0.915217972719979	0.905678880271017	0.890166711241865	0.875278594989748	0	0.885441740215744	0.923776410805028	0.889096906481234	0.880181866809307	0.905054827493982	0.864847998573594	0.915842025497013	0.889988410448426	0.891682267986093	0.90291521797272	0.874387091022555	0.875189444593028	0.885976642596059	0.900151555674423	0.849692431131319	0.852277792636177	0.881786573950254	0.871534278327539	0.863243291432647	0.869394668806276	0.862351787465454	0.865204600160471	0.887313898546849	0.904787376303824	0.877953106891326	0.8810733707765	0.844967460105198	0.878933761255238	0.900419006864581	0.882143175537131	0.879468663635553	0.865382900953909
Dutch	0.876705001337256	0.8907907640189	0.904965677097263	0.890255861638584	0.887759650530445	0.839618436302042	0.881162521173219	0.833556209325132	0.818489792279576	0.895069983061425	0.875902647766783	0.875100294196309	0.845769813675671	0.846126415262548	0.683961843630204	0.865026299367032	0.885441740215744	0	0.861727734688419	0.839261834715164	0.893286975127039	0.89319782473032	0.854952304537755	0.505750200588393	0.88223232593385	0.831773201390746	0.880716769189623	0.892128019969689	0.829187839885888	0.885441740215744	0.687795310689133	0.908175091379157	0.795578140322724	0.875456895783186	0.903093518766159	0.880092716412588	0.922171703664081	0.845145760898636	0.900151555674423	0.85798341802621	0.814834626014086	0.880092716412588	0.891236516002496	0.907461888205403	0.889186056877953	0.912543460818401	0.827761433538379	0.885441740215744	0.884193634661674
Estonian	0.902112864402247	0.880805919586342	0.936257466345725	0.880271017206027	0.904876526700544	0.894267629490951	0.883034679504324	0.878844610858518	0.896139787822056	0.876972452527414	0.866987608094856	0.885174289025586	0.891325666399216	0.914148167959348	0.87982526522243	0.895337434251583	0.923776410805028	0.861727734688419	0	0.879557814032272	0.911027904074173	0.463136310956584	0.898903450120353	0.851207987875546	0.896407239012214	0.873852188642239	0.875902647766783	0.915485423910136	0.877239903717572	0.795132388339128	0.864847998573594	0.899438352500669	0.900864758848177	0.85557635731479	0.862619238655612	0.906392083444771	0.888562004100918	0.904341624320228	0.880360167602746	0.884995988232148	0.899438352500669	0.91013640010698	0.846126415262548	0.927431577070518	0.88713559775341	0.897833645359722	0.862797539449051	0.894624231077828	0.772577337969154
Farsi	0.888829455291076	0.917892484621556	0.870910225550504	0.870999375947223	0.872871534278328	0.776945707408398	0.90166711241865	0.837567977177498	0.865739502540786	0.880627618792904	0.899884104484265	0.907461888205403	0.830168494249799	0.843541053757689	0.867165908888294	0.428100205045912	0.889096906481234	0.839261834715164	0.879557814032272	0	0.901310510831773	0.900151555674423	0.840777391459392	0.822590710528662	0.881786573950254	0.81554782918784	0.879112062048676	0.89203886957297	0.728982793973433	0.89435677988767	0.879646964428992	0.883658732281359	0.815191227600963	0.90166711241865	0.871445127930819	0.8907907640189	0.898368547740037	0.707854149950967	0.88829455291076	0.850316483908353	0.837567977177498	0.864313096193278	0.851386288668985	0.879022911651957	0.899794954087546	0.878933761255238	0.839083533921726	0.906213782651333	0.879379513238834
Fijian	0.908531692966034	0.896585539805652	0.904609075510386	0.875456895783186	0.847374520816618	0.894980832664705	0.908442542569314	0.868859766425961	0.884461085851832	0.89435677988767	0.922706606044397	0.878220558081483	0.865561201747348	0.859498974770438	0.896139787822056	0.90532227868414	0.880181866809307	0.893286975127039	0.911027904074173	0.901310510831773	0	0.926094321119729	0.895159133458144	0.900686458054738	0.88223232593385	0.862619238655612	0.889988410448426	0.901934563608808	0.885263439422305	0.874476241419274	0.859944726754034	0.735490772933939	0.889096906481234	0.896318088615494	0.896407239012214	0.888472853704199	0.880716769189623	0.886065792992779	0.889186056877953	0.9005081572613	0.867968262458768	0.725327627707943	0.874832843006151	0.881519122760096	0.882143175537131	0.615940090933405	0.868592315235803	0.909423196933226	0.868324864045645
Finnish	0.904965677097263	0.885976642596059	0.885530890612463	0.901310510831773	0.906481233841491	0.888651154497638	0.882945529107605	0.89560488544174	0.901934563608808	0.876437550147098	0.919408041365784	0.858518320406526	0.895872336631898	0.867789961665329	0.90781848979228	0.892841223143443	0.905054827493982	0.89319782473032	0.463136310956584	0.900151555674423	0.926094321119729	0	0.880895069983061	0.893821877507355	0.909423196933226	0.844343407328162	0.896585539805652	0.893732727110636	0.870910225550504	0.783007934385308	0.902380315592404	0.903360969956316	0.915485423910136	0.862084336275296	0.883212980297762	0.913345814388874	0.908620843362753	0.878220558081483	0.89435677988767	0.871801729517696	0.881697423553535	0.90175626281537	0.886600695373094	0.902291165195685	0.878844610858518	0.890077560845146	0.865828652937506	0.877239903717572	0.851029687082107
French	0.850049032718196	0.862084336275296	0.862797539449051	0.859053222786841	0.880716769189623	0.846750468039583	0.896407239012214	0.811536061335473	0.817241686725506	0.895694035838459	0.869840420789872	0.879379513238834	0.807702594276544	0.822590710528662	0.836943924400464	0.814567174823928	0.864847998573594	0.854952304537755	0.898903450120353	0.840777391459392	0.895159133458144	0.880895069983061	0	0.864847998573594	0.850138183114915	0.81554782918784	0.863599893019524	0.824997771240082	0.814121422840332	0.879022911651957	0.822323259338504	0.888027101720603	0.697512703931532	0.917000980654364	0.88713559775341	0.898279397343318	0.890879914415619	0.810377106178123	0.863778193812963	0.860836230721227	0.806454488722475	0.875546046179905	0.834091111705447	0.867255059285014	0.908085940982437	0.912276009628243	0.857181064455737	0.893554426317197	0.897209592582687
German	0.847374520816618	0.872782383881608	0.901577962021931	0.838816082731568	0.907551038602122	0.803869127217616	0.903985022733351	0.810466256574842	0.816261032361594	0.883123829901043	0.881964874743693	0.877329054114291	0.814478024427209	0.822144958545066	0.594098243737185	0.821075153784434	0.915842025497013	0.505750200588393	0.851207987875546	0.822590710528662	0.900686458054738	0.893821877507355	0.864847998573594	0	0.861727734688419	0.843897655344566	0.897655344566283	0.894535080681109	0.830970847820273	0.884817687438709	0.638138539716502	0.902202014798966	0.771418382811804	0.888740304894357	0.898814299723634	0.870731924757065	0.93081929214585	0.833377908531693	0.870821075153784	0.832218953374342	0.785949897477044	0.906837835428368	0.887403048943568	0.911651956851208	0.912276009628243	0.903717571543193	0.806900240706071	0.884461085851832	0.895872336631898
Greek	0.887848800927164	0.901310510831773	0.894089328697513	0.843362752964251	0.87857715966836	0.876526700543817	0.869394668806276	0.86645270571454	0.855398056521351	0.917090131051083	0.869929571186592	0.892395471159847	0.859766425960595	0.867789961665329	0.871890879914416	0.847285370419898	0.889988410448426	0.88223232593385	0.896407239012214	0.881786573950254	0.88223232593385	0.909423196933226	0.850138183114915	0.861727734688419	0	0.868146563252206	0.882499777124008	0.887046447356691	0.855932958901667	0.889899260051707	0.915574574306856	0.874387091022555	0.81795488989926	0.905143977890702	0.876526700543817	0.889899260051707	0.887046447356691	0.834893465275921	0.865739502540786	0.871266827137381	0.854239101364001	0.876705001337256	0.886244093786217	0.901488811625212	0.917179281447802	0.92359811001159	0.871801729517696	0.909958099313542	0.853258447000089
Gujarati	0.896585539805652	0.879201212445395	0.870821075153784	0.863421592226085	0.880360167602746	0.587946866363555	0.907640188998841	0.85432825176072	0.83498261567264	0.913078363198716	0.896228938218775	0.900775608451458	0.849246679147722	0.854684853347597	0.837746277970937	0.839707586698761	0.891682267986093	0.831773201390746	0.873852188642239	0.81554782918784	0.862619238655612	0.844343407328162	0.81554782918784	0.843897655344566	0.868146563252206	0	0.872247481501293	0.875724346973344	0.584291700098066	0.869929571186592	0.852456093429616	0.903539270749755	0.819737897833645	0.887759650530445	0.883569581884639	0.901132210038335	0.914504769546225	0.802086119283231	0.892573771953285	0.847641972006775	0.828296335918695	0.885085138628867	0.871801729517696	0.868681465632522	0.913434964785593	0.882945529107605	0.640545600427922	0.89435677988767	0.881519122760096
Hausa	0.889810109654988	0.889007756084515	0.884104484264955	0.909244896139788	0.89926005170723	0.8810733707765	0.872069180707854	0.853971650173843	0.875100294196309	0.866809307301417	0.880449317999465	0.874208790229117	0.857270214852456	0.871445127930819	0.923687260408309	0.896139787822056	0.90291521797272	0.880716769189623	0.875902647766783	0.879112062048676	0.889988410448426	0.896585539805652	0.863599893019524	0.897655344566283	0.882499777124008	0.872247481501293	0	0.859677275563876	0.901132210038335	0.903093518766159	0.904698225907105	0.934563608808059	0.872693233484889	0.90166711241865	0.911473656057769	0.896763840599091	0.875189444593028	0.880449317999465	0.895069983061425	0.866096104127663	0.869751270393153	0.882588927520727	0.916466078274048	0.883212980297762	0.863421592226085	0.903628421146474	0.883658732281359	0.844878309708478	0.90291521797272
Hebrew	0.863154141035928	0.804849781581528	0.727288936435767	0.911295355264331	0.779263617723099	0.85316929660337	0.896139787822056	0.895337434251583	0.886600695373094	0.862619238655612	0.881162521173219	0.890523312828742	0.89926005170723	0.886600695373094	0.863154141035928	0.886333244182937	0.874387091022555	0.892128019969689	0.915485423910136	0.89203886957297	0.901934563608808	0.893732727110636	0.824997771240082	0.894535080681109	0.887046447356691	0.875724346973344	0.859677275563876	0	0.860657929927788	0.880538468396184	0.880003566015869	0.896674690202371	0.873852188642239	0.894000178300793	0.886600695373094	0.879646964428992	0.833823660515289	0.903895872336632	0.905143977890702	0.911027904074173	0.891325666399216	0.878220558081483	0.877863956494606	0.751894445930284	0.918873138985468	0.885798341802621	0.865917803334225	0.874297940625836	0.910760452884015
Hindi	0.859142373183561	0.871712579120977	0.86894891682268	0.852545243826335	0.879736114825711	0.554515467593831	0.916020326290452	0.808148346260141	0.793884282785058	0.880449317999465	0.910760452884015	0.892395471159847	0.808415797450299	0.830614246233396	0.821788356958189	0.761433538379246	0.875189444593028	0.829187839885888	0.877239903717572	0.728982793973433	0.885263439422305	0.870910225550504	0.814121422840332	0.830970847820273	0.855932958901667	0.584291700098066	0.901132210038335	0.860657929927788	0	0.887937951323883	0.851475439065704	0.897744494963003	0.790229116519569	0.893019523936882	0.857715966836052	0.884461085851832	0.891236516002496	0.74636712133369	0.863956494606401	0.850049032718196	0.791833823660515	0.847374520816618	0.874654542212713	0.898903450120353	0.916733529464206	0.880627618792904	0.488187572434697	0.896139787822056	0.866096104127663
Hungarian	0.885174289025586	0.900775608451458	0.88838370330748	0.894891682267986	0.869038067219399	0.884639386645271	0.911117054470892	0.872336631898012	0.863689043416243	0.873673887848801	0.910671302487296	0.894267629490951	0.854684853347597	0.867968262458768	0.886333244182937	0.874565391815993	0.885976642596059	0.885441740215744	0.795132388339128	0.89435677988767	0.874476241419274	0.783007934385308	0.879022911651957	0.884817687438709	0.889899260051707	0.869929571186592	0.903093518766159	0.880538468396184	0.887937951323883	0	0.882499777124008	0.882767228314166	0.874208790229117	0.881162521173219	0.880805919586342	0.889899260051707	0.906035481857894	0.846215565659267	0.919408041365784	0.866006953730944	0.859320673976999	0.881340821966658	0.855843808504948	0.893911027904074	0.92600517072301	0.877596505304449	0.898457698136757	0.890434162432023	0.856289560488544
Icelandic	0.854952304537755	0.875635196576625	0.892395471159847	0.879736114825711	0.903093518766159	0.857091914059018	0.880271017206027	0.860301328340911	0.837567977177498	0.906481233841491	0.884817687438709	0.892484621556566	0.857537666042614	0.864937148970313	0.589194971917625	0.848444325577249	0.900151555674423	0.687795310689133	0.864847998573594	0.879646964428992	0.859944726754034	0.902380315592404	0.822323259338504	0.638138539716502	0.915574574306856	0.852456093429616	0.904698225907105	0.880003566015869	0.851475439065704	0.882499777124008	0	0.898903450120353	0.844343407328162	0.900329856467861	0.903093518766159	0.872693233484889	0.904965677097263	0.851297138272265	0.87866631006508	0.863243291432647	0.841490594633146	0.867433360078452	0.88232147633057	0.888740304894357	0.913078363198716	0.876080948560221	0.830525095836676	0.919764642952661	0.88829455291076
Indonesian	0.884371935455113	0.886422394579656	0.863332441829366	0.902736917179282	0.848979227957564	0.872069180707854	0.883926183471517	0.862797539449051	0.894713381474548	0.864937148970313	0.880181866809307	0.900953909244896	0.867611660871891	0.872158331104573	0.894980832664705	0.892128019969689	0.849692431131319	0.908175091379157	0.899438352500669	0.883658732281359	0.735490772933939	0.903360969956316	0.888027101720603	0.902202014798966	0.874387091022555	0.903539270749755	0.934563608808059	0.896674690202371	0.897744494963003	0.882767228314166	0.898903450120353	0	0.872514932691451	0.879290362842115	0.902202014798966	0.883926183471517	0.878309708478203	0.864580547383436	0.867522510475172	0.884906837835428	0.879736114825711	0.285370419898369	0.916376927877329	0.907461888205403	0.914504769546225	0.728447891593118	0.900062405277703	0.879112062048676	0.900953909244896
Italian	0.824284568066328	0.891236516002496	0.845324061692074	0.858874921993403	0.864937148970313	0.824462868859766	0.912186859231524	0.783364535972185	0.778817865739503	0.890166711241865	0.884550236248551	0.900597307658019	0.795578140322724	0.804404029597932	0.808415797450299	0.812338414905946	0.852277792636177	0.795578140322724	0.900864758848177	0.815191227600963	0.889096906481234	0.915485423910136	0.697512703931532	0.771418382811804	0.81795488989926	0.819737897833645	0.872693233484889	0.873852188642239	0.790229116519569	0.874208790229117	0.844343407328162	0.872514932691451	0	0.87991441561915	0.884639386645271	0.891593117589373	0.88232147633057	0.801462066506196	0.868146563252206	0.851118837478827	0.786039047873763	0.856022109298386	0.857091914059018	0.83373451011857	0.89444593028439	0.90291521797272	0.820986003387715	0.888205402514041	0.872336631898012
Japanese	0.903806721939913	0.85316929660337	0.889810109654988	0.904698225907105	0.904519925113667	0.883123829901043	0.874565391815993	0.924222162788624	0.901934563608808	0.847374520816618	0.91985379334938	0.897744494963003	0.925291967549256	0.904609075510386	0.912900062405278	0.895159133458144	0.881786573950254	0.875456895783186	0.85557635731479	0.90166711241865	0.896318088615494	0.862084336275296	0.917000980654364	0.888740304894357	0.905143977890702	0.887759650530445	0.90166711241865	0.894000178300793	0.893019523936882	0.881162521173219	0.900329856467861	0.879290362842115	0.87991441561915	0	0.900953909244896	0.886957296959971	0.882410626727289	0.872782383881608	0.936346616742444	0.885085138628867	0.914059017562628	0.875991798163502	0.90781848979228	0.879112062048676	0.895872336631898	0.892217170366408	0.849781581528038	0.921904252473923	0.876526700543817
Kannada	0.878933761255238	0.898725149326914	0.878042257288045	0.86529375055719	0.909868948916823	0.887492199340287	0.890523312828742	0.887670500133726	0.873138985468485	0.854595702950878	0.878309708478203	0.907996790585718	0.88588749219934	0.88232147633057	0.890434162432023	0.888116252117322	0.871534278327539	0.903093518766159	0.862619238655612	0.871445127930819	0.896407239012214	0.883212980297762	0.88713559775341	0.898814299723634	0.876526700543817	0.883569581884639	0.911473656057769	0.886600695373094	0.857715966836052	0.880805919586342	0.903093518766159	0.902202014798966	0.884639386645271	0.900953909244896	0	0.873673887848801	0.906035481857894	0.896318088615494	0.88348043148792	0.912989212801997	0.877239903717572	0.88223232593385	0.586431309619328	0.881964874743693	0.917714183828118	0.876705001337256	0.887046447356691	0.8519211910493	0.866274404921102
Khmer	0.896318088615494	0.83854863154141	0.867968262458768	0.891236516002496	0.888472853704199	0.914593919942944	0.884461085851832	0.878844610858518	0.89194971917625	0.867433360078452	0.896763840599091	0.886689845769814	0.892217170366408	0.888116252117322	0.909868948916823	0.907907640188999	0.863243291432647	0.880092716412588	0.906392083444771	0.8907907640189	0.888472853704199	0.913345814388874	0.898279397343318	0.870731924757065	0.889899260051707	0.901132210038335	0.896763840599091	0.879646964428992	0.884461085851832	0.889899260051707	0.872693233484889	0.883926183471517	0.891593117589373	0.886957296959971	0.873673887848801	0	0.884193634661674	0.90407417313007	0.892484621556566	0.890612463225461	0.883747882678078	0.90175626281537	0.885976642596059	0.89685299099581	0.896139787822056	0.886422394579656	0.890701613622181	0.875278594989748	0.898814299723634
Korean	0.887759650530445	0.854863154141036	0.848800927164126	0.874476241419274	0.854774003744317	0.893019523936882	0.883747882678078	0.861281982704823	0.87501114379959	0.897566194169564	0.86529375055719	0.889007756084515	0.862351787465454	0.884906837835428	0.904698225907105	0.893465275920478	0.869394668806276	0.922171703664081	0.888562004100918	0.898368547740037	0.880716769189623	0.908620843362753	0.890879914415619	0.93081929214585	0.887046447356691	0.914504769546225	0.875189444593028	0.833823660515289	0.891236516002496	0.906035481857894	0.904965677097263	0.878309708478203	0.88232147633057	0.882410626727289	0.906035481857894	0.884193634661674	0	0.889275207274672	0.947044664348756	0.903360969956316	0.876526700543817	0.915128822323259	0.888205402514041	0.877061602924133	0.855041454934474	0.876883302130694	0.89926005170723	0.894535080681109	0.898903450120353
Kurdish	0.85441740215744	0.886422394579656	0.882588927520727	0.805384683961844	0.862530088258893	0.737184630471606	0.905054827493982	0.839083533921726	0.834001961308728	0.892395471159847	0.884639386645271	0.922884906837835	0.837033074797183	0.852188642239458	0.877507354907729	0.66015868770616	0.862351787465454	0.845145760898636	0.904341624320228	0.707854149950967	0.886065792992779	0.878220558081483	0.810377106178123	0.833377908531693	0.834893465275921	0.802086119283231	0.880449317999465	0.903895872336632	0.74636712133369	0.846215565659267	0.851297138272265	0.864580547383436	0.801462066506196	0.872782383881608	0.896318088615494	0.90407417313007	0.889275207274672	0	0.889096906481234	0.843541053757689	0.850583935098511	0.843006151377374	0.873941339038959	0.877863956494606	0.902826067576001	0.846750468039583	0.804225728804493	0.872336631898012	0.841668895426585
Lao	0.904430774716948	0.893911027904074	0.887759650530445	0.897922795756441	0.898903450120353	0.907105286618525	0.901577962021931	0.890077560845146	0.9199429437461	0.912008558438085	0.88588749219934	0.912186859231524	0.88954265846483	0.900151555674423	0.900686458054738	0.889275207274672	0.865204600160471	0.900151555674423	0.880360167602746	0.88829455291076	0.889186056877953	0.89435677988767	0.863778193812963	0.870821075153784	0.865739502540786	0.892573771953285	0.895069983061425	0.905143977890702	0.863956494606401	0.919408041365784	0.87866631006508	0.867522510475172	0.868146563252206	0.936346616742444	0.88348043148792	0.892484621556566	0.947044664348756	0.889096906481234	0	0.879736114825711	0.918338236605153	0.863510742622805	0.887046447356691	0.884371935455113	0.898635998930195	0.902826067576001	0.88223232593385	0.870375323170188	0.91138450566105
Latvian	0.838102879557814	0.886065792992779	0.916911830257645	0.837746277970937	0.868859766425961	0.826869929571187	0.893821877507355	0.781403227244361	0.761433538379246	0.875189444593028	0.905678880271017	0.853615048586966	0.771596683605242	0.801105464919319	0.852010341446019	0.871088526343942	0.887313898546849	0.85798341802621	0.884995988232148	0.850316483908353	0.9005081572613	0.871801729517696	0.860836230721227	0.832218953374342	0.871266827137381	0.847641972006775	0.866096104127663	0.911027904074173	0.850049032718196	0.866006953730944	0.863243291432647	0.884906837835428	0.851118837478827	0.885085138628867	0.912989212801997	0.890612463225461	0.903360969956316	0.843541053757689	0.879736114825711	0	0.761879290362842	0.881251671569938	0.887670500133726	0.904252473923509	0.844789159311759	0.878488009271641	0.855219755727913	0.872871534278328	0.896407239012214
Macedonian	0.851653739859142	0.875278594989748	0.886422394579656	0.84710706962646	0.867076758491575	0.84710706962646	0.887670500133726	0.35312472140501	0.289025586163858	0.868414014442364	0.887581349737006	0.873495587055362	0.341267718641348	0.452438263350272	0.828563787108853	0.851386288668985	0.904787376303824	0.814834626014086	0.899438352500669	0.837567977177498	0.867968262458768	0.881697423553535	0.806454488722475	0.785949897477044	0.854239101364001	0.828296335918695	0.869751270393153	0.891325666399216	0.791833823660515	0.859320673976999	0.841490594633146	0.879736114825711	0.786039047873763	0.914059017562628	0.877239903717572	0.883747882678078	0.876526700543817	0.850583935098511	0.918338236605153	0.761879290362842	0	0.851742890255862	0.833021306944816	0.86770081126861	0.905589729874298	0.871801729517696	0.8616385842917	0.900864758848177	0.909512347329946
Malay	0.885352589819025	0.916911830257645	0.863599893019524	0.885441740215744	0.871890879914416	0.865828652937506	0.93322635285727	0.860033877150753	0.861995185878577	0.881964874743693	0.909868948916823	0.877329054114291	0.862975840242489	0.856378710885263	0.885174289025586	0.889364357671392	0.877953106891326	0.880092716412588	0.91013640010698	0.864313096193278	0.725327627707943	0.90175626281537	0.875546046179905	0.906837835428368	0.876705001337256	0.885085138628867	0.882588927520727	0.878220558081483	0.847374520816618	0.881340821966658	0.867433360078452	0.285370419898369	0.856022109298386	0.875991798163502	0.88223232593385	0.90175626281537	0.915128822323259	0.843006151377374	0.863510742622805	0.881251671569938	0.851742890255862	0	0.902023714005527	0.908888294552911	0.918070785414995	0.695194793616832	0.865204600160471	0.892752072746724	0.905768030667736
Malayalam	0.898725149326914	0.884639386645271	0.861192832308104	0.900240706071142	0.91263261121512	0.884015333868236	0.886957296959971	0.845591512882232	0.833110457341535	0.843095301774093	0.886600695373094	0.911741107247927	0.841668895426585	0.825621824017117	0.890166711241865	0.875278594989748	0.8810733707765	0.891236516002496	0.846126415262548	0.851386288668985	0.874832843006151	0.886600695373094	0.834091111705447	0.887403048943568	0.886244093786217	0.871801729517696	0.916466078274048	0.877863956494606	0.874654542212713	0.855843808504948	0.88232147633057	0.916376927877329	0.857091914059018	0.90781848979228	0.586431309619328	0.885976642596059	0.888205402514041	0.873941339038959	0.887046447356691	0.887670500133726	0.833021306944816	0.902023714005527	0	0.866631006507979	0.888116252117322	0.878131407684764	0.898279397343318	0.907996790585718	0.904876526700544
Maltese	0.867344209681733	0.802353570473389	0.572523847731122	0.884817687438709	0.81911384505661	0.881162521173219	0.886244093786217	0.882410626727289	0.877239903717572	0.875456895783186	0.865650352144067	0.90772933939556	0.895783186235179	0.877150753320852	0.89203886957297	0.870642774360346	0.844967460105198	0.907461888205403	0.927431577070518	0.879022911651957	0.881519122760096	0.902291165195685	0.867255059285014	0.911651956851208	0.901488811625212	0.868681465632522	0.883212980297762	0.751894445930284	0.898903450120353	0.893911027904074	0.888740304894357	0.907461888205403	0.83373451011857	0.879112062048676	0.881964874743693	0.89685299099581	0.877061602924133	0.877863956494606	0.884371935455113	0.904252473923509	0.86770081126861	0.908888294552911	0.866631006507979	0	0.888472853704199	0.901488811625212	0.88348043148792	0.877596505304449	0.883926183471517
Mandarin	0.866809307301417	0.900329856467861	0.88223232593385	0.874654542212713	0.901399661228492	0.905946331461175	0.902826067576001	0.897833645359722	0.889810109654988	0.898546848533476	0.730498350717661	0.883123829901043	0.897298742979406	0.909423196933226	0.904698225907105	0.906837835428368	0.878933761255238	0.889186056877953	0.88713559775341	0.899794954087546	0.882143175537131	0.878844610858518	0.908085940982437	0.912276009628243	0.917179281447802	0.913434964785593	0.863421592226085	0.918873138985468	0.916733529464206	0.92600517072301	0.913078363198716	0.914504769546225	0.89444593028439	0.895872336631898	0.917714183828118	0.896139787822056	0.855041454934474	0.902826067576001	0.898635998930195	0.844789159311759	0.905589729874298	0.918070785414995	0.888116252117322	0.888472853704199	0	0.90175626281537	0.893286975127039	0.895426584648302	0.889186056877953
Maori	0.903985022733351	0.890345012035304	0.859320673976999	0.866898457698137	0.851653739859142	0.851653739859142	0.89926005170723	0.871445127930819	0.870731924757065	0.870999375947223	0.902380315592404	0.897298742979406	0.86529375055719	0.876794151733975	0.901488811625212	0.885709191405902	0.900419006864581	0.912543460818401	0.897833645359722	0.878933761255238	0.615940090933405	0.890077560845146	0.912276009628243	0.903717571543193	0.92359811001159	0.882945529107605	0.903628421146474	0.885798341802621	0.880627618792904	0.877596505304449	0.876080948560221	0.728447891593118	0.90291521797272	0.892217170366408	0.876705001337256	0.886422394579656	0.876883302130694	0.846750468039583	0.902826067576001	0.878488009271641	0.871801729517696	0.695194793616832	0.878131407684764	0.901488811625212	0.90175626281537	0	0.843630204154408	0.899438352500669	0.88954265846483
Nepali	0.895515735045021	0.87625924935366	0.875635196576625	0.868859766425961	0.868146563252206	0.536150485869662	0.881875724346973	0.860925381117946	0.832129802977623	0.916733529464206	0.887313898546849	0.890077560845146	0.863689043416243	0.895694035838459	0.826335027190871	0.835874119639832	0.882143175537131	0.827761433538379	0.862797539449051	0.839083533921726	0.868592315235803	0.865828652937506	0.857181064455737	0.806900240706071	0.871801729517696	0.640545600427922	0.883658732281359	0.865917803334225	0.488187572434697	0.898457698136757	0.830525095836676	0.900062405277703	0.820986003387715	0.849781581528038	0.887046447356691	0.890701613622181	0.89926005170723	0.804225728804493	0.88223232593385	0.855219755727913	0.8616385842917	0.865204600160471	0.898279397343318	0.88348043148792	0.893286975127039	0.843630204154408	0	0.895961487028617	0.841490594633146
Northern Ndebele	0.866185254524383	0.884461085851832	0.852545243826335	0.892306320763127	0.873049835071766	0.894980832664705	0.889096906481234	0.888205402514041	0.890969064812338	0.8907907640189	0.88223232593385	0.887670500133726	0.891593117589373	0.881251671569938	0.896942141392529	0.894891682267986	0.879468663635553	0.885441740215744	0.894624231077828	0.906213782651333	0.909423196933226	0.877239903717572	0.893554426317197	0.884461085851832	0.909958099313542	0.89435677988767	0.844878309708478	0.874297940625836	0.896139787822056	0.890434162432023	0.919764642952661	0.879112062048676	0.888205402514041	0.921904252473923	0.8519211910493	0.875278594989748	0.894535080681109	0.872336631898012	0.870375323170188	0.872871534278328	0.900864758848177	0.892752072746724	0.907996790585718	0.877596505304449	0.895426584648302	0.899438352500669	0.895961487028617	0	0.886422394579656
Northern Sami	0.873852188642239	0.900775608451458	0.899794954087546	0.840688241062673	0.909958099313542	0.880092716412588	0.88348043148792	0.90175626281537	0.900686458054738	0.907016136221806	0.879201212445395	0.906926985825087	0.908620843362753	0.900864758848177	0.886868146563252	0.871266827137381	0.865382900953909	0.884193634661674	0.772577337969154	0.879379513238834	0.868324864045645	0.851029687082107	0.897209592582687	0.895872336631898	0.853258447000089	0.881519122760096	0.90291521797272	0.910760452884015	0.866096104127663	0.856289560488544	0.88829455291076	0.900953909244896	0.872336631898012	0.876526700543817	0.866274404921102	0.898814299723634	0.898903450120353	0.841668895426585	0.91138450566105	0.896407239012214	0.909512347329946	0.905768030667736	0.904876526700544	0.883926183471517	0.889186056877953	0.88954265846483	0.841490594633146	0.886422394579656	0
Norwegian	0.856289560488544	0.868324864045645	0.896318088615494	0.875278594989748	0.864580547383436	0.862619238655612	0.922439154854239	0.843630204154408	0.842025497013462	0.891860568779531	0.934207007221182	0.9102255505037	0.838192029954533	0.851832040652581	0.523758580725684	0.873138985468485	0.869572969599715	0.611125969510564	0.888027101720603	0.859053222786841	0.865828652937506	0.927788178657395	0.861103681911385	0.671213336899349	0.859855576357315	0.841133993046269	0.922260854060801	0.883302130694482	0.828207185521976	0.89685299099581	0.561201747347776	0.908620843362753	0.847552821610056	0.90175626281537	0.908353392172595	0.868592315235803	0.872871534278328	0.853704198983686	0.891325666399216	0.846393866452706	0.8616385842917	0.913078363198716	0.894178479094232	0.91985379334938	0.910403851297138	0.900062405277703	0.843362752964251	0.933582954444147	0.870553623963627
Polish	0.871088526343942	0.883926183471517	0.885352589819025	0.873673887848801	0.865650352144067	0.861192832308104	0.892306320763127	0.480342337523402	0.535348132299189	0.875546046179905	0.901221360435054	0.85682446286886	0.492110189890345	0.392707497548364	0.865828652937506	0.85682446286886	0.884639386645271	0.847285370419898	0.889810109654988	0.817598288312383	0.886957296959971	0.870018721583311	0.83979673709548	0.855219755727913	0.859409824373718	0.853347597396808	0.90532227868414	0.896139787822056	0.835606668449675	0.852990995809931	0.86770081126861	0.858964072390122	0.818757243469733	0.880716769189623	0.887403048943568	0.902023714005527	0.877329054114291	0.839975037888919	0.905143977890702	0.801729517696354	0.48417580458233	0.871177676740661	0.871890879914416	0.885263439422305	0.91138450566105	0.868324864045645	0.882945529107605	0.904787376303824	0.90291521797272
Portuguese	0.839350985111884	0.891771418382812	0.851564589462423	0.851386288668985	0.875546046179905	0.796826245876794	0.879290362842115	0.841847196220023	0.811714362128911	0.896139787822056	0.883212980297762	0.906659534634929	0.8422037978069	0.849603280734599	0.845234911295355	0.828207185521976	0.860212177944192	0.85557635731479	0.90657038423821	0.856111259695106	0.877685655701168	0.866809307301417	0.701970223767496	0.838816082731568	0.803958277614335	0.810198805384684	0.896942141392529	0.884371935455113	0.795043237942409	0.873584737452082	0.86288668984577	0.899794954087546	0.583221895337434	0.891058215209058	0.900329856467861	0.884906837835428	0.900864758848177	0.831149148613711	0.842649549790497	0.8422037978069	0.827048230364625	0.87857715966836	0.852188642239458	0.837567977177498	0.907194437015245	0.874565391815993	0.836319871623429	0.886511544976375	0.880627618792904
Punjabi	0.872782383881608	0.874387091022555	0.876883302130694	0.827939734331818	0.886244093786217	0.615226887759651	0.900597307658019	0.819737897833645	0.780690024070607	0.872693233484889	0.909334046536507	0.907551038602122	0.826691628777748	0.824908620843363	0.80698939110279	0.793973433181778	0.887313898546849	0.840242489079076	0.883658732281359	0.774627797093697	0.868681465632522	0.866898457698137	0.815726129981278	0.810377106178123	0.866096104127663	0.627618792903628	0.873406436658643	0.845680663278952	0.517874654542213	0.889007756084515	0.839083533921726	0.882143175537131	0.79727199786039	0.900953909244896	0.885976642596059	0.898814299723634	0.892930373540162	0.776410805028082	0.874119639832397	0.863867344209682	0.794151733975216	0.816261032361594	0.873317286261924	0.886065792992779	0.887046447356691	0.857181064455737	0.552999910849603	0.90772933939556	0.861192832308104
Romanian	0.813943122046893	0.904609075510386	0.846393866452706	0.848533475973968	0.864669697780155	0.827493982348221	0.899081750913791	0.801907818489792	0.767495765356156	0.903093518766159	0.895248283854863	0.918783988588749	0.797717749843987	0.810287955781403	0.799946509761968	0.834626014085763	0.845680663278952	0.810377106178123	0.892841223143443	0.828296335918695	0.881519122760096	0.89194971917625	0.703307479718285	0.785860747080324	0.805295533565124	0.831594900597308	0.879468663635553	0.85076223589195	0.781224926450923	0.906213782651333	0.82883123829901	0.840688241062673	0.493358295444415	0.909423196933226	0.896496389408933	0.91379156637247	0.858964072390122	0.800213960952126	0.863956494606401	0.841490594633146	0.785504145493447	0.848087723990372	0.877863956494606	0.829366140679326	0.900864758848177	0.869929571186592	0.848800927164126	0.892573771953285	0.871623428724258
Russian	0.89801194615316	0.876615850940537	0.868235713648926	0.870821075153784	0.876080948560221	0.860657929927788	0.894624231077828	0.581706338593207	0.624765980208612	0.90291521797272	0.878488009271641	0.89194971917625	0.565926718373897	0.553713114023357	0.838459481144691	0.861816885085139	0.898814299723634	0.837835428367656	0.90781848979228	0.865828652937506	0.882588927520727	0.896674690202371	0.859498974770438	0.819470446643488	0.87376303824552	0.851832040652581	0.854595702950878	0.908264241775876	0.838905233128287	0.892128019969689	0.852723544619774	0.861192832308104	0.865739502540786	0.904341624320228	0.877953106891326	0.910849603280735	0.893821877507355	0.856378710885263	0.904430774716948	0.836765623607025	0.564143710439512	0.882588927520727	0.860657929927788	0.891860568779531	0.902202014798966	0.850405634305073	0.876348399750379	0.894000178300793	0.892306320763127
Samoan	0.893019523936882	0.877596505304449	0.887581349737006	0.871534278327539	0.877329054114291	0.855219755727913	0.888472853704199	0.854952304537755	0.877953106891326	0.861549433894981	0.896763840599091	0.865739502540786	0.850494784701792	0.859498974770438	0.908442542569314	0.872960684675047	0.902023714005527	0.897387893376125	0.89926005170723	0.887403048943568	0.753855754658108	0.906659534634929	0.889988410448426	0.877150753320852	0.904965677097263	0.887046447356691	0.899527502897388	0.88954265846483	0.892395471159847	0.883391281091201	0.872960684675047	0.795399839529286	0.863599893019524	0.911206204867612	0.882767228314166	0.875189444593028	0.887937951323883	0.873673887848801	0.878488009271641	0.870999375947223	0.874297940625836	0.769011322100383	0.884639386645271	0.898546848533476	0.894535080681109	0.550325398948025	0.871890879914416	0.885976642596059	0.891593117589373
Scottish Gaelic	0.881875724346973	0.915128822323259	0.889096906481234	0.862797539449051	0.905857181064456	0.895248283854863	0.883034679504324	0.896050637425337	0.883569581884639	0.874119639832397	0.87260408308817	0.884817687438709	0.901043059641615	0.877863956494606	0.857448515645895	0.865739502540786	0.928144780244272	0.894980832664705	0.88954265846483	0.878131407684764	0.873584737452082	0.894267629490951	0.884906837835428	0.85557635731479	0.892930373540162	0.89319782473032	0.892930373540162	0.893019523936882	0.882856378710885	0.877061602924133	0.87501114379959	0.87857715966836	0.858429170009807	0.8907907640189	0.885620041009182	0.894624231077828	0.898546848533476	0.891593117589373	0.913702415975751	0.869929571186592	0.880181866809307	0.887581349737006	0.897031291789248	0.892841223143443	0.892395471159847	0.89685299099581	0.886244093786217	0.884461085851832	0.889364357671392
Serbian	0.872693233484889	0.860747080324507	0.878755460461799	0.87260408308817	0.862708389052331	0.857715966836052	0.893911027904074	0.212801996968887	0.427743603459035	0.878309708478203	0.869662119996434	0.887224748150129	0.17473477756976	0.391013640010698	0.817509137915664	0.839618436302042	0.911117054470892	0.834447713292324	0.882410626727289	0.83738967638406	0.872693233484889	0.873941339038959	0.81314076847642	0.809931354194526	0.851207987875546	0.831149148613711	0.8810733707765	0.897922795756441	0.786841401444236	0.873049835071766	0.850583935098511	0.875902647766783	0.799679058571811	0.910047249710261	0.877329054114291	0.877061602924133	0.868859766425961	0.852723544619774	0.896318088615494	0.776410805028082	0.326201301595792	0.861103681911385	0.849603280734599	0.891503967192654	0.90175626281537	0.874565391815993	0.862797539449051	0.885530890612463	0.907283587411964
Shona	0.899527502897388	0.89194971917625	0.879290362842115	0.886778996166533	0.871890879914416	0.903628421146474	0.899438352500669	0.914059017562628	0.870910225550504	0.902380315592404	0.90532227868414	0.868503164839084	0.909244896139788	0.889096906481234	0.898546848533476	0.903450120353036	0.871177676740661	0.909244896139788	0.891682267986093	0.916911830257645	0.951680484978158	0.881162521173219	0.90416332352679	0.893554426317197	0.90781848979228	0.904965677097263	0.860568779531069	0.870821075153784	0.89560488544174	0.894980832664705	0.889096906481234	0.911741107247927	0.892395471159847	0.903450120353036	0.883747882678078	0.873941339038959	0.881251671569938	0.921725951680485	0.893911027904074	0.86529375055719	0.877150753320852	0.915128822323259	0.884371935455113	0.895872336631898	0.900151555674423	0.92235000445752	0.909244896139788	0.762146741553	0.891860568779531
Sinhalese	0.85923152358028	0.876080948560221	0.888205402514041	0.808059195863422	0.876972452527414	0.708567353124721	0.882143175537131	0.862262637068735	0.869572969599715	0.862262637068735	0.906035481857894	0.895069983061425	0.864491396986717	0.863510742622805	0.835874119639832	0.851118837478827	0.887759650530445	0.822144958545066	0.877863956494606	0.815012926807524	0.852010341446019	0.850049032718196	0.865115449763752	0.831862351787465	0.84951413033788	0.718017295176964	0.899170901310511	0.879646964428992	0.723098867789962	0.891414816795935	0.836319871623429	0.889007756084515	0.816082731568155	0.880181866809307	0.885976642596059	0.911473656057769	0.893376125523759	0.811981813319069	0.891147365605777	0.870018721583311	0.877150753320852	0.877239903717572	0.862975840242489	0.895872336631898	0.881697423553535	0.873584737452082	0.745653918159936	0.907372737808683	0.853347597396808
Slovak	0.880271017206027	0.885263439422305	0.89926005170723	0.860747080324507	0.87741820451101	0.847285370419898	0.881697423553535	0.358473745208166	0.493269145047695	0.874743692609432	0.890077560845146	0.887403048943568	0.364714272978515	0.292591602032629	0.85316929660337	0.829187839885888	0.892573771953285	0.840420789872515	0.911919408041366	0.832843006151377	0.874297940625836	0.875902647766783	0.819648747436926	0.827226531158064	0.868859766425961	0.858072568422929	0.86654185611126	0.88223232593385	0.824908620843363	0.862173486672016	0.881340821966658	0.879557814032272	0.820451101007399	0.909155745743069	0.864580547383436	0.887492199340287	0.896942141392529	0.848533475973968	0.911295355264331	0.772131585985558	0.430418115360613	0.876080948560221	0.840153338682357	0.89444593028439	0.91503967192654	0.871801729517696	0.872247481501293	0.888116252117322	0.909601497726665
Slovenian	0.872514932691451	0.858072568422929	0.877685655701168	0.864402246589997	0.851832040652581	0.855487206918071	0.892573771953285	0.26575733262013	0.358741196398324	0.890969064812338	0.889007756084515	0.88713559775341	0.252830525095837	0.318088615494339	0.822234108941785	0.808861549433895	0.895961487028617	0.831238299010431	0.899884104484265	0.834536863689043	0.874030489435678	0.890701613622181	0.806900240706071	0.792992778817866	0.864580547383436	0.839975037888919	0.869751270393153	0.893821877507355	0.812605866096104	0.864491396986717	0.843630204154408	0.868592315235803	0.7912989212802	0.903450120353036	0.885620041009182	0.892930373540162	0.85673531247214	0.815369528394401	0.895159133458144	0.743514308638674	0.311491486137113	0.864669697780155	0.850851386288669	0.873138985468485	0.899884104484265	0.85798341802621	0.863867344209682	0.892217170366408	0.914326468752786
Somali	0.876080948560221	0.890255861638584	0.868235713648926	0.892128019969689	0.899349202103949	0.871445127930819	0.903806721939913	0.901577962021931	0.910849603280735	0.869840420789872	0.910938753677454	0.908799144156191	0.898368547740037	0.882499777124008	0.911741107247927	0.908175091379157	0.883212980297762	0.912454310421681	0.88348043148792	0.885352589819025	0.914683070339663	0.843273602567531	0.8810733707765	0.889186056877953	0.898457698136757	0.882678077917447	0.868057412855487	0.822144958545066	0.892306320763127	0.887224748150129	0.915752875100294	0.868146563252206	0.892573771953285	0.883658732281359	0.896050637425337	0.901577962021931	0.897477043772845	0.896407239012214	0.889007756084515	0.909155745743069	0.895783186235179	0.829990193456361	0.91619862708389	0.91138450566105	0.889810109654988	0.89560488544174	0.910403851297138	0.912276009628243	0.869305518409557
South Efate	0.895159133458144	0.866898457698137	0.857359365249175	0.848622626370687	0.8713559775341	0.832040652580904	0.928590532227868	0.894267629490951	0.896585539805652	0.907907640188999	0.909779798520103	0.893554426317197	0.878933761255238	0.886689845769814	0.878042257288045	0.886600695373094	0.867879112062049	0.931443344922885	0.918873138985468	0.868503164839084	0.761611839172684	0.912810912008558	0.900329856467861	0.909690648123384	0.872960684675047	0.855219755727913	0.9102255505037	0.876080948560221	0.85673531247214	0.902202014798966	0.891058215209058	0.843184452170812	0.890166711241865	0.887046447356691	0.909334046536507	0.894000178300793	0.92350895961487	0.859944726754034	0.888027101720603	0.884104484264955	0.880360167602746	0.801818668093073	0.911830257644647	0.88472853704199	0.887848800927164	0.784345190336097	0.857448515645895	0.887313898546849	0.864669697780155
Spanish	0.878398858874922	0.910849603280735	0.866185254524383	0.874743692609432	0.88472853704199	0.861281982704823	0.906748685031648	0.791655522867077	0.836230721226709	0.887937951323883	0.885976642596059	0.88829455291076	0.817865739502541	0.803779976820897	0.817687438709102	0.870731924757065	0.853258447000089	0.830792547026834	0.897566194169564	0.858607470803245	0.88713559775341	0.868146563252206	0.749130783631987	0.834180262102166	0.839083533921726	0.845324061692074	0.877150753320852	0.875100294196309	0.828563787108853	0.901310510831773	0.836319871623429	0.875635196576625	0.505839350985112	0.873049835071766	0.91619862708389	0.877507354907729	0.910314700900419	0.817776589105822	0.863510742622805	0.877685655701168	0.831238299010431	0.8519211910493	0.867522510475172	0.853971650173843	0.879557814032272	0.898635998930195	0.859320673976999	0.895069983061425	0.884015333868236
Swahili	0.879468663635553	0.87857715966836	0.844878309708478	0.878309708478203	0.86039047873763	0.896050637425337	0.899884104484265	0.880092716412588	0.872425782294731	0.911027904074173	0.905233128287421	0.915574574306856	0.886957296959971	0.908709993759472	0.893465275920478	0.896674690202371	0.864669697780155	0.918873138985468	0.870999375947223	0.897209592582687	0.906837835428368	0.860657929927788	0.891147365605777	0.901043059641615	0.898190246946599	0.877863956494606	0.866363555317821	0.833912810912009	0.854060800570563	0.918873138985468	0.875724346973344	0.870821075153784	0.885530890612463	0.916644379067487	0.854774003744317	0.876080948560221	0.880716769189623	0.891325666399216	0.889453508068111	0.889096906481234	0.879557814032272	0.842025497013462	0.89435677988767	0.907105286618525	0.875724346973344	0.886154943389498	0.885174289025586	0.75002228759918	0.872693233484889
Swedish	0.848979227957564	0.869751270393153	0.883391281091201	0.850940536685388	0.909868948916823	0.850049032718196	0.912097708834804	0.800570562539003	0.825443523223678	0.892752072746724	0.891325666399216	0.890345012035304	0.801105464919319	0.797985201034145	0.537755193010609	0.862440937862173	0.893554426317197	0.605331193723812	0.845145760898636	0.870731924757065	0.895783186235179	0.868592315235803	0.852901845413212	0.583043594543996	0.896585539805652	0.863689043416243	0.912186859231524	0.861460283498262	0.841579745029865	0.835071766069359	0.603904787376304	0.896318088615494	0.847909423196933	0.87866631006508	0.884371935455113	0.867789961665329	0.894267629490951	0.847017919229741	0.937327271106356	0.853080146206651	0.802086119283231	0.909244896139788	0.883123829901043	0.891682267986093	0.898279397343318	0.911562806454489	0.854863154141036	0.908085940982437	0.866809307301417
Tagalog	0.90416332352679	0.900329856467861	0.892930373540162	0.878488009271641	0.876526700543817	0.86413479539984	0.875902647766783	0.850940536685388	0.886154943389498	0.888472853704199	0.861460283498262	0.876972452527414	0.844432557724882	0.851475439065704	0.890612463225461	0.875813497370063	0.882678077917447	0.891593117589373	0.893643576713916	0.835071766069359	0.764375501470981	0.890969064812338	0.894267629490951	0.884015333868236	0.886689845769814	0.885263439422305	0.907461888205403	0.900597307658019	0.874654542212713	0.884995988232148	0.885709191405902	0.629134349647856	0.903717571543193	0.915931175893733	0.904252473923509	0.915842025497013	0.923776410805028	0.886957296959971	0.881519122760096	0.87376303824552	0.881608273156816	0.636266381385397	0.875635196576625	0.875100294196309	0.854595702950878	0.755460461799055	0.860747080324507	0.898725149326914	0.936257466345725
Tamil	0.881964874743693	0.910403851297138	0.860836230721227	0.891771418382812	0.906302933048052	0.887403048943568	0.869394668806276	0.874743692609432	0.859855576357315	0.866631006507979	0.882588927520727	0.913702415975751	0.868770616029241	0.86039047873763	0.896139787822056	0.889810109654988	0.87617009895694	0.891771418382812	0.85798341802621	0.866274404921102	0.880716769189623	0.889186056877953	0.863599893019524	0.888205402514041	0.900597307658019	0.87982526522243	0.915217972719979	0.893732727110636	0.868681465632522	0.888740304894357	0.899170901310511	0.909512347329946	0.891147365605777	0.921458500490327	0.584291700098066	0.884193634661674	0.872425782294731	0.895872336631898	0.92235000445752	0.906124632254613	0.865115449763752	0.916911830257645	0.310599982169921	0.885709191405902	0.886957296959971	0.880449317999465	0.87982526522243	0.874208790229117	0.90175626281537
Thai	0.879736114825711	0.907907640188999	0.892128019969689	0.892217170366408	0.886065792992779	0.912365160024962	0.888116252117322	0.905857181064456	0.908085940982437	0.903271819559597	0.862440937862173	0.897922795756441	0.901399661228492	0.898992600517072	0.901399661228492	0.881964874743693	0.892484621556566	0.876794151733975	0.884817687438709	0.873852188642239	0.893108674333601	0.887848800927164	0.897744494963003	0.860033877150753	0.86413479539984	0.910403851297138	0.880805919586342	0.908175091379157	0.882143175537131	0.906213782651333	0.865382900953909	0.884193634661674	0.889275207274672	0.931354194526166	0.873941339038959	0.877953106891326	0.936435767139164	0.896496389408933	0.34831059998217	0.880805919586342	0.914950521529821	0.880092716412588	0.901934563608808	0.881340821966658	0.893465275920478	0.908709993759472	0.883569581884639	0.863243291432647	0.880538468396184
Tigrinya	0.865828652937506	0.671926540073103	0.707319247570652	0.899170901310511	0.799144156191495	0.891414816795935	0.892395471159847	0.902469465989124	0.877507354907729	0.877774806097887	0.899794954087546	0.914326468752786	0.904341624320228	0.876972452527414	0.885530890612463	0.897744494963003	0.865115449763752	0.877596505304449	0.910671302487296	0.895426584648302	0.857537666042614	0.884906837835428	0.857715966836052	0.893821877507355	0.887403048943568	0.88223232593385	0.870642774360346	0.689667469020237	0.887759650530445	0.873406436658643	0.87857715966836	0.86770081126861	0.884193634661674	0.882143175537131	0.881251671569938	0.875278594989748	0.876526700543817	0.889453508068111	0.874565391815993	0.881697423553535	0.898546848533476	0.843006151377374	0.887224748150129	0.767317464562717	0.905143977890702	0.868770616029241	0.862797539449051	0.868592315235803	0.886333244182937
Tongan	0.914326468752786	0.88954265846483	0.862797539449051	0.870553623963627	0.840955692252831	0.832932156548097	0.887224748150129	0.853704198983686	0.874921993402871	0.879736114825711	0.913078363198716	0.887759650530445	0.863956494606401	0.879201212445395	0.900775608451458	0.889899260051707	0.898368547740037	0.889988410448426	0.908175091379157	0.874565391815993	0.633324418293661	0.861192832308104	0.924578764375501	0.890612463225461	0.912543460818401	0.887224748150129	0.893465275920478	0.883123829901043	0.887937951323883	0.863689043416243	0.870018721583311	0.734420968173308	0.911295355264331	0.919229740572346	0.875635196576625	0.900419006864581	0.88829455291076	0.841312293839708	0.900686458054738	0.885798341802621	0.870018721583311	0.695907996790586	0.890434162432023	0.886154943389498	0.888116252117322	0.301239190514398	0.842917000980654	0.911295355264331	0.852634394223054
Turkish	0.891682267986093	0.894267629490951	0.840331639475796	0.854506552554159	0.873138985468485	0.847552821610056	0.876348399750379	0.874208790229117	0.861281982704823	0.876883302130694	0.894089328697513	0.8519211910493	0.880181866809307	0.865204600160471	0.907461888205403	0.864491396986717	0.878309708478203	0.895961487028617	0.888918605687795	0.882143175537131	0.885263439422305	0.874030489435678	0.885798341802621	0.876080948560221	0.8907907640189	0.894000178300793	0.884550236248551	0.884461085851832	0.882767228314166	0.84229294820362	0.877774806097887	0.902202014798966	0.882945529107605	0.895159133458144	0.901845413212089	0.889096906481234	0.863154141035928	0.852010341446019	0.89203886957297	0.870464473566907	0.864313096193278	0.87617009895694	0.893911027904074	0.886778996166533	0.907996790585718	0.858518320406526	0.88223232593385	0.854149950967282	0.876526700543817
Ukrainian	0.864758848176874	0.884550236248551	0.8810733707765	0.859498974770438	0.897298742979406	0.873406436658643	0.899438352500669	0.497726664883659	0.567888027101721	0.897833645359722	0.884817687438709	0.90166711241865	0.502273335116341	0.496567709726308	0.846750468039583	0.848622626370687	0.906837835428368	0.824195417669609	0.914950521529821	0.854060800570563	0.898725149326914	0.912454310421681	0.837835428367656	0.835963270036552	0.850316483908353	0.870286172773469	0.876705001337256	0.880181866809307	0.848087723990372	0.887492199340287	0.85076223589195	0.910760452884015	0.825621824017117	0.938931978247303	0.894178479094232	0.885441740215744	0.896407239012214	0.855219755727913	0.887848800927164	0.822590710528662	0.545332976731746	0.889899260051707	0.865739502540786	0.88954265846483	0.865472051350628	0.910314700900419	0.884817687438709	0.893286975127039	0.87857715966836
Urdu	0.880984220379781	0.888116252117322	0.826959079967906	0.809039850227333	0.872158331104573	0.536596237853258	0.899705803690826	0.831773201390746	0.81429972363377	0.899794954087546	0.898368547740037	0.903628421146474	0.84461085851832	0.863421592226085	0.829366140679326	0.737719532851921	0.902023714005527	0.820272800213961	0.880984220379781	0.703129178924846	0.886511544976375	0.869572969599715	0.824552019256486	0.834626014085763	0.845948114469109	0.551930106088972	0.893732727110636	0.857359365249175	0.425425693144334	0.868859766425961	0.839707586698761	0.88829455291076	0.78398858874922	0.903628421146474	0.888472853704199	0.887313898546849	0.886778996166533	0.704912186859231	0.874476241419274	0.856289560488544	0.800838013729161	0.857805117232772	0.87617009895694	0.884193634661674	0.893019523936882	0.906035481857894	0.589551573504502	0.91013640010698	0.872336631898012
Vietnamese	0.878933761255238	0.874030489435678	0.898546848533476	0.849157528751003	0.901577962021931	0.872514932691451	0.86404564500312	0.888740304894357	0.909868948916823	0.892752072746724	0.879557814032272	0.862708389052331	0.892841223143443	0.892573771953285	0.903093518766159	0.918070785414995	0.889453508068111	0.908620843362753	0.906748685031648	0.911027904074173	0.855932958901667	0.851118837478827	0.913078363198716	0.844165106534724	0.856646162075421	0.916555228670768	0.868592315235803	0.878220558081483	0.932423999286797	0.902380315592404	0.895248283854863	0.835963270036552	0.91263261121512	0.875189444593028	0.863510742622805	0.85316929660337	0.899884104484265	0.905857181064456	0.911473656057769	0.892662922350004	0.886422394579656	0.841579745029865	0.88223232593385	0.872425782294731	0.903182669162878	0.883123829901043	0.913613265579032	0.875813497370063	0.919408041365784
Welsh	0.884817687438709	0.891860568779531	0.890969064812338	0.876883302130694	0.860212177944192	0.86039047873763	0.874030489435678	0.814121422840332	0.81554782918784	0.895515735045021	0.893821877507355	0.899884104484265	0.815993581171436	0.811268610145315	0.842382098600339	0.856646162075421	0.918962289382188	0.826335027190871	0.862440937862173	0.871088526343942	0.874921993402871	0.862530088258893	0.799679058571811	0.853080146206651	0.848711776767407	0.849246679147722	0.845145760898636	0.855487206918071	0.840509940269234	0.874208790229117	0.853793349380405	0.881964874743693	0.783275385575466	0.906837835428368	0.859053222786841	0.879112062048676	0.872425782294731	0.872693233484889	0.915217972719979	0.857270214852456	0.782918783988589	0.874832843006151	0.803958277614335	0.887403048943568	0.897655344566283	0.8907907640189	0.862440937862173	0.89444593028439	0.891682267986093
Yiddish	0.829098689489168	0.84585896407239	0.872069180707854	0.873673887848801	0.896050637425337	0.838726932334849	0.875635196576625	0.803690826424178	0.792368726040831	0.903093518766159	0.910938753677454	0.871088526343942	0.807970045466702	0.791120620486761	0.659534634929125	0.847909423196933	0.888116252117322	0.569760185432825	0.860301328340911	0.87019702237675	0.91869483819203	0.875724346973344	0.859320673976999	0.329945618258001	0.857002763662298	0.874565391815993	0.888027101720603	0.842827850583935	0.815191227600963	0.875456895783186	0.687349558705536	0.884461085851832	0.796558794686636	0.912721761611839	0.89810109654988	0.864937148970313	0.922974057234555	0.849603280734599	0.893108674333601	0.825443523223678	0.798787554604618	0.895783186235179	0.883391281091201	0.884639386645271	0.926450922706606	0.911651956851208	0.827137380761344	0.869216368012838	0.888562004100918
[truncated: 29 more columns]
