# Supplementary material for: Why are some languages confused for others? Investigating data from the Great Language Game
Source: PLoS One. 2017 Apr 5;12(4):e0165934. doi: 10.1371/journal.pone.0165934 (PMC5381764; doi:10.1371/journal.pone.0165934)
Supplement: S7 Data — (ZIP) [file pone.0165934.s008.zip › S7_DistanceMatrixData/FamilyDistance.csv]

Albanian	Amharic	Arabic	Armenian	Assyrian	Bangla	Basque	Bosnian	Bulgarian	Burmese	Cantonese	Central Tibetan	Croatian	Czech	Danish	Dari	Dinka	Dutch	Estonian	Farsi	Fijian	Finnish	French	German	Greek	Gujarati	Hausa	Hebrew	Hindi	Hungarian	Icelandic	Indonesian	Italian	Japanese	Kannada	Khmer	Korean	Kurdish	Lao	Latvian	Macedonian	Malay	Malayalam	Maltese	Mandarin	Maori	Nepali	Northern Ndebele	Northern Sami	Norwegian
1	4	4	3	4	3	4	3	3	4	4	4	3	3	3	3	4	3	4	3	4	4	3	3	3	3	4	4	3	4	3	4	3	4	4	4	4	3	4	3	3	4	4	4	4	4	3	4	4	3
4	0	2	4	2	4	4	4	4	4	4	4	4	4	4	4	4	4	4	4	4	4	4	4	4	4	3	2	4	4	4	4	4	4	4	4	4	4	4	4	4	4	4	2	4	4	4	4	4	4
4	2	0	4	1	4	4	4	4	4	4	4	4	4	4	4	4	4	4	4	4	4	4	4	4	4	3	0	4	4	4	4	4	4	4	4	4	4	4	4	4	4	4	0	4	4	4	4	4	4
3	4	4	2	4	3	4	3	3	4	4	4	3	3	3	3	4	3	4	3	4	4	3	3	3	3	4	4	3	4	3	4	3	4	4	4	4	3	4	3	3	4	4	4	4	4	3	4	4	3
4	2	1	4	0	4	4	4	4	4	4	4	4	4	4	4	4	4	4	4	4	4	4	4	4	4	3	1	4	4	4	4	4	4	4	4	4	4	4	4	4	4	4	1	4	4	4	4	4	4
3	4	4	3	4	0	4	3	3	4	4	4	3	3	3	2	4	3	4	2	4	4	3	3	3	1	4	4	1	4	3	4	3	4	4	4	4	2	4	3	3	4	4	4	4	4	1	4	4	3
4	4	4	4	4	4	3	4	4	4	4	4	4	4	4	4	4	4	4	4	4	4	4	4	4	4	4	4	4	4	4	4	4	4	4	4	4	4	4	4	4	4	4	4	4	4	4	4	4	4
3	4	4	3	4	3	4	0	2	4	4	4	0	1	3	3	4	3	4	3	4	4	3	3	3	3	4	4	3	4	3	4	3	4	4	4	4	3	4	3	2	4	4	4	4	4	3	4	4	3
3	4	4	3	4	3	4	2	0	4	4	4	2	2	3	3	4	3	4	3	4	4	3	3	3	3	4	4	3	4	3	4	3	4	4	4	4	3	4	3	0	4	4	4	4	4	3	4	4	3
4	4	4	4	4	4	4	4	4	0	3	2	4	4	4	4	4	4	4	4	4	4	4	4	4	4	4	4	4	4	4	4	4	4	4	4	4	4	4	4	4	4	4	4	3	4	4	4	4	4
4	4	4	4	4	4	4	4	4	3	1	3	4	4	4	4	4	4	4	4	4	4	4	4	4	4	4	4	4	4	4	4	4	4	4	4	4	4	4	4	4	4	4	4	2	4	4	4	4	4
4	4	4	4	4	4	4	4	4	2	3	0	4	4	4	4	4	4	4	4	4	4	4	4	4	4	4	4	4	4	4	4	4	4	4	4	4	4	4	4	4	4	4	4	3	4	4	4	4	4
3	4	4	3	4	3	4	0	2	4	4	4	0	1	3	3	4	3	4	3	4	4	3	3	3	3	4	4	3	4	3	4	3	4	4	4	4	3	4	3	2	4	4	4	4	4	3	4	4	3
3	4	4	3	4	3	4	1	2	4	4	4	1	0	3	3	4	3	4	3	4	4	3	3	3	3	4	4	3	4	3	4	3	4	4	4	4	3	4	3	2	4	4	4	4	4	3	4	4	3
3	4	4	3	4	3	4	3	3	4	4	4	3	3	0	3	4	2	4	3	4	4	3	2	3	3	4	4	3	4	1	4	3	4	4	4	4	3	4	3	3	4	4	4	4	4	3	4	4	0
3	4	4	3	4	2	4	3	3	4	4	4	3	3	3	0	4	3	4	0	4	4	3	3	3	2	4	4	2	4	3	4	3	4	4	4	4	0	4	3	3	4	4	4	4	4	2	4	4	3
4	4	4	4	4	4	4	4	4	4	4	4	4	4	4	4	0	4	4	4	4	4	4	4	4	4	4	4	4	4	4	4	4	4	4	4	4	4	4	4	4	4	4	4	4	4	4	4	4	4
3	4	4	3	4	3	4	3	3	4	4	4	3	3	2	3	4	0	4	3	4	4	3	1	3	3	4	4	3	4	2	4	3	4	4	4	4	3	4	3	3	4	4	4	4	4	3	4	4	2
4	4	4	4	4	4	4	4	4	4	4	4	4	4	4	4	4	4	2	4	4	2	4	4	4	4	4	4	4	3	4	4	4	4	4	4	4	4	4	4	4	4	4	4	4	4	4	4	3	4
3	4	4	3	4	2	4	3	3	4	4	4	3	3	3	0	4	3	4	0	4	4	3	3	3	2	4	4	2	4	3	4	3	4	4	4	4	0	4	3	3	4	4	4	4	4	2	4	4	3
4	4	4	4	4	4	4	4	4	4	4	4	4	4	4	4	4	4	4	4	0	4	4	4	4	4	4	4	4	4	4	2	4	4	4	4	4	4	4	4	4	2	4	4	4	0	4	4	4	4
4	4	4	4	4	4	4	4	4	4	4	4	4	4	4	4	4	4	2	4	4	2	4	4	4	4	4	4	4	3	4	4	4	4	4	4	4	4	4	4	4	4	4	4	4	4	4	4	3	4
3	4	4	3	4	3	4	3	3	4	4	4	3	3	3	3	4	3	4	3	4	4	0	3	3	3	4	4	3	4	3	4	0	4	4	4	4	3	4	3	3	4	4	4	4	4	3	4	4	3
3	4	4	3	4	3	4	3	3	4	4	4	3	3	2	3	4	1	4	3	4	4	3	0	3	3	4	4	3	4	2	4	3	4	4	4	4	3	4	3	3	4	4	4	4	4	3	4	4	2
3	4	4	3	4	3	4	3	3	4	4	4	3	3	3	3	4	3	4	3	4	4	3	3	1	3	4	4	3	4	3	4	3	4	4	4	4	3	4	3	3	4	4	4	4	4	3	4	4	3
3	4	4	3	4	1	4	3	3	4	4	4	3	3	3	2	4	3	4	2	4	4	3	3	3	0	4	4	0	4	3	4	3	4	4	4	4	2	4	3	3	4	4	4	4	4	1	4	4	3
4	3	3	4	3	4	4	4	4	4	4	4	4	4	4	4	4	4	4	4	4	4	4	4	4	4	0	3	4	4	4	4	4	4	4	4	4	4	4	4	4	4	4	3	4	4	4	4	4	4
4	2	0	4	1	4	4	4	4	4	4	4	4	4	4	4	4	4	4	4	4	4	4	4	4	4	3	0	4	4	4	4	4	4	4	4	4	4	4	4	4	4	4	0	4	4	4	4	4	4
3	4	4	3	4	1	4	3	3	4	4	4	3	3	3	2	4	3	4	2	4	4	3	3	3	0	4	4	0	4	3	4	3	4	4	4	4	2	4	3	3	4	4	4	4	4	1	4	4	3
4	4	4	4	4	4	4	4	4	4	4	4	4	4	4	4	4	4	3	4	4	3	4	4	4	4	4	4	4	2	4	4	4	4	4	4	4	4	4	4	4	4	4	4	4	4	4	4	3	4
3	4	4	3	4	3	4	3	3	4	4	4	3	3	1	3	4	2	4	3	4	4	3	2	3	3	4	4	3	4	0	4	3	4	4	4	4	3	4	3	3	4	4	4	4	4	3	4	4	1
4	4	4	4	4	4	4	4	4	4	4	4	4	4	4	4	4	4	4	4	2	4	4	4	4	4	4	4	4	4	4	0	4	4	4	4	4	4	4	4	4	0	4	4	4	2	4	4	4	4
3	4	4	3	4	3	4	3	3	4	4	4	3	3	3	3	4	3	4	3	4	4	0	3	3	3	4	4	3	4	3	4	0	4	4	4	4	3	4	3	3	4	4	4	4	4	3	4	4	3
4	4	4	4	4	4	4	4	4	4	4	4	4	4	4	4	4	4	4	4	4	4	4	4	4	4	4	4	4	4	4	4	4	2	4	4	4	4	4	4	4	4	4	4	4	4	4	4	4	4
4	4	4	4	4	4	4	4	4	4	4	4	4	4	4	4	4	4	4	4	4	4	4	4	4	4	4	4	4	4	4	4	4	4	0	4	4	4	4	4	4	4	0	4	4	4	4	4	4	4
4	4	4	4	4	4	4	4	4	4	4	4	4	4	4	4	4	4	4	4	4	4	4	4	4	4	4	4	4	4	4	4	4	4	4	0	4	4	4	4	4	4	4	4	4	4	4	4	4	4
4	4	4	4	4	4	4	4	4	4	4	4	4	4	4	4	4	4	4	4	4	4	4	4	4	4	4	4	4	4	4	4	4	4	4	4	3	4	4	4	4	4	4	4	4	4	4	4	4	4
3	4	4	3	4	2	4	3	3	4	4	4	3	3	3	0	4	3	4	0	4	4	3	3	3	2	4	4	2	4	3	4	3	4	4	4	4	0	4	3	3	4	4	4	4	4	2	4	4	3
4	4	4	4	4	4	4	4	4	4	4	4	4	4	4	4	4	4	4	4	4	4	4	4	4	4	4	4	4	4	4	4	4	4	4	4	4	4	0	4	4	4	4	4	4	4	4	4	4	4
3	4	4	3	4	3	4	3	3	4	4	4	3	3	3	3	4	3	4	3	4	4	3	3	3	3	4	4	3	4	3	4	3	4	4	4	4	3	4	1	3	4	4	4	4	4	3	4	4	3
3	4	4	3	4	3	4	2	0	4	4	4	2	2	3	3	4	3	4	3	4	4	3	3	3	3	4	4	3	4	3	4	3	4	4	4	4	3	4	3	0	4	4	4	4	4	3	4	4	3
4	4	4	4	4	4	4	4	4	4	4	4	4	4	4	4	4	4	4	4	2	4	4	4	4	4	4	4	4	4	4	0	4	4	4	4	4	4	4	4	4	0	4	4	4	2	4	4	4	4
4	4	4	4	4	4	4	4	4	4	4	4	4	4	4	4	4	4	4	4	4	4	4	4	4	4	4	4	4	4	4	4	4	4	0	4	4	4	4	4	4	4	0	4	4	4	4	4	4	4
4	2	0	4	1	4	4	4	4	4	4	4	4	4	4	4	4	4	4	4	4	4	4	4	4	4	3	0	4	4	4	4	4	4	4	4	4	4	4	4	4	4	4	0	4	4	4	4	4	4
4	4	4	4	4	4	4	4	4	3	2	3	4	4	4	4	4	4	4	4	4	4	4	4	4	4	4	4	4	4	4	4	4	4	4	4	4	4	4	4	4	4	4	4	1	4	4	4	4	4
4	4	4	4	4	4	4	4	4	4	4	4	4	4	4	4	4	4	4	4	0	4	4	4	4	4	4	4	4	4	4	2	4	4	4	4	4	4	4	4	4	2	4	4	4	0	4	4	4	4
3	4	4	3	4	1	4	3	3	4	4	4	3	3	3	2	4	3	4	2	4	4	3	3	3	1	4	4	1	4	3	4	3	4	4	4	4	2	4	3	3	4	4	4	4	4	0	4	4	3
4	4	4	4	4	4	4	4	4	4	4	4	4	4	4	4	4	4	4	4	4	4	4	4	4	4	4	4	4	4	4	4	4	4	4	4	4	4	4	4	4	4	4	4	4	4	4	0	4	4
4	4	4	4	4	4	4	4	4	4	4	4	4	4	4	4	4	4	3	4	4	3	4	4	4	4	4	4	4	3	4	4	4	4	4	4	4	4	4	4	4	4	4	4	4	4	4	4	1	4
3	4	4	3	4	3	4	3	3	4	4	4	3	3	0	3	4	2	4	3	4	4	3	2	3	3	4	4	3	4	1	4	3	4	4	4	4	3	4	3	3	4	4	4	4	4	3	4	4	0
3	4	4	3	4	3	4	1	2	4	4	4	1	1	3	3	4	3	4	3	4	4	3	3	3	3	4	4	3	4	3	4	3	4	4	4	4	3	4	3	2	4	4	4	4	4	3	4	4	3
3	4	4	3	4	3	4	3	3	4	4	4	3	3	3	3	4	3	4	3	4	4	0	3	3	3	4	4	3	4	3	4	0	4	4	4	4	3	4	3	3	4	4	4	4	4	3	4	4	3
3	4	4	3	4	1	4	3	3	4	4	4	3	3	3	2	4	3	4	2	4	4	3	3	3	0	4	4	0	4	3	4	3	4	4	4	4	2	4	3	3	4	4	4	4	4	1	4	4	3
3	4	4	3	4	3	4	3	3	4	4	4	3	3	3	3	4	3	4	3	4	4	1	3	3	3	4	4	3	4	3	4	1	4	4	4	4	3	4	3	3	4	4	4	4	4	3	4	4	3
3	4	4	3	4	3	4	2	2	4	4	4	2	2	3	3	4	3	4	3	4	4	3	3	3	3	4	4	3	4	3	4	3	4	4	4	4	3	4	3	2	4	4	4	4	4	3	4	4	3
4	4	4	4	4	4	4	4	4	4	4	4	4	4	4	4	4	4	4	4	0	4	4	4	4	4	4	4	4	4	4	2	4	4	4	4	4	4	4	4	4	2	4	4	4	0	4	4	4	4
3	4	4	3	4	3	4	3	3	4	4	4	3	3	3	3	4	3	4	3	4	4	3	3	3	3	4	4	3	4	3	4	3	4	4	4	4	3	4	3	3	4	4	4	4	4	3	4	4	3
3	4	4	3	4	3	4	0	2	4	4	4	0	1	3	3	4	3	4	3	4	4	3	3	3	3	4	4	3	4	3	4	3	4	4	4	4	3	4	3	2	4	4	4	4	4	3	4	4	3
4	4	4	4	4	4	4	4	4	4	4	4	4	4	4	4	4	4	4	4	4	4	4	4	4	4	4	4	4	4	4	4	4	4	4	4	4	4	4	4	4	4	4	4	4	4	4	0	4	4
3	4	4	3	4	1	4	3	3	4	4	4	3	3	3	2	4	3	4	2	4	4	3	3	3	1	4	4	1	4	3	4	3	4	4	4	4	2	4	3	3	4	4	4	4	4	1	4	4	3
3	4	4	3	4	3	4	1	2	4	4	4	1	0	3	3	4	3	4	3	4	4	3	3	3	3	4	4	3	4	3	4	3	4	4	4	4	3	4	3	2	4	4	4	4	4	3	4	4	3
3	4	4	3	4	3	4	2	1	4	4	4	2	2	3	3	4	3	4	3	4	4	3	3	3	3	4	4	3	4	3	4	3	4	4	4	4	3	4	3	1	4	4	4	4	4	3	4	4	3
4	3	3	4	3	4	4	4	4	4	4	4	4	4	4	4	4	4	4	4	4	4	4	4	4	4	3	3	4	4	4	4	4	4	4	4	4	4	4	4	4	4	4	3	4	4	4	4	4	4
4	4	4	4	4	4	4	4	4	4	4	4	4	4	4	4	4	4	4	4	0	4	4	4	4	4	4	4	4	4	4	2	4	4	4	4	4	4	4	4	4	2	4	4	4	0	4	4	4	4
3	4	4	3	4	3	4	3	3	4	4	4	3	3	3	3	4	3	4	3	4	4	0	3	3	3	4	4	3	4	3	4	0	4	4	4	4	3	4	3	3	4	4	4	4	4	3	4	4	3
4	4	4	4	4	4	4	4	4	4	4	4	4	4	4	4	4	4	4	4	4	4	4	4	4	4	4	4	4	4	4	4	4	4	4	4	4	4	4	4	4	4	4	4	4	4	4	0	4	4
3	4	4	3	4	3	4	3	3	4	4	4	3	3	0	3	4	2	4	3	4	4	3	2	3	3	4	4	3	4	1	4	3	4	4	4	4	3	4	3	3	4	4	4	4	4	3	4	4	0
4	4	4	4	4	4	4	4	4	4	4	4	4	4	4	4	4	4	4	4	2	4	4	4	4	4	4	4	4	4	4	2	4	4	4	4	4	4	4	4	4	2	4	4	4	2	4	4	4	4
4	4	4	4	4	4	4	4	4	4	4	4	4	4	4	4	4	4	4	4	4	4	4	4	4	4	4	4	4	4	4	4	4	4	0	4	4	4	4	4	4	4	0	4	4	4	4	4	4	4
4	4	4	4	4	4	4	4	4	4	4	4	4	4	4	4	4	4	4	4	4	4	4	4	4	4	4	4	4	4	4	4	4	4	4	4	4	4	0	4	4	4	4	4	4	4	4	4	4	4
4	0	2	4	2	4	4	4	4	4	4	4	4	4	4	4	4	4	4	4	4	4	4	4	4	4	3	2	4	4	4	4	4	4	4	4	4	4	4	4	4	4	4	2	4	4	4	4	4	4
4	4	4	4	4	4	4	4	4	4	4	4	4	4	4	4	4	4	4	4	0	4	4	4	4	4	4	4	4	4	4	2	4	4	4	4	4	4	4	4	4	2	4	4	4	0	4	4	4	4
4	4	4	4	4	4	4	4	4	4	4	4	4	4	4	4	4	4	4	4	4	4	4	4	4	4	4	4	4	4	4	4	4	4	4	4	4	4	4	4	4	4	4	4	4	4	4	4	4	4
3	4	4	3	4	3	4	2	2	4	4	4	2	2	3	3	4	3	4	3	4	4	3	3	3	3	4	4	3	4	3	4	3	4	4	4	4	3	4	3	2	4	4	4	4	4	3	4	4	3
3	4	4	3	4	1	4	3	3	4	4	4	3	3	3	2	4	3	4	2	4	4	3	3	3	0	4	4	0	4	3	4	3	4	4	4	4	2	4	3	3	4	4	4	4	4	1	4	4	3
4	4	4	4	4	4	4	4	4	4	4	4	4	4	4	4	4	4	4	4	4	4	4	4	4	4	4	4	4	4	4	4	4	4	4	2	4	4	4	4	4	4	4	4	4	4	4	4	4	4
3	4	4	3	4	3	4	3	3	4	4	4	3	3	3	3	4	3	4	3	4	4	3	3	3	3	4	4	3	4	3	4	3	4	4	4	4	3	4	3	3	4	4	4	4	4	3	4	4	3
3	4	4	3	4	3	4	3	3	4	4	4	3	3	2	3	4	1	4	3	4	4	3	0	3	3	4	4	3	4	2	4	3	4	4	4	4	3	4	3	3	4	4	4	4	4	3	4	4	2
[truncated: 28 more columns]
