# Supplementary material for: Why are some languages confused for others? Investigating data from the Great Language Game
Source: PLoS One. 2017 Apr 5;12(4):e0165934. doi: 10.1371/journal.pone.0165934 (PMC5381764; doi:10.1371/journal.pone.0165934)
Supplement: S7 Data — (ZIP) [file pone.0165934.s008.zip › S7_DistanceMatrixData/geoDist.csv]

Albanian	Amharic	Arabic	Armenian	Assyrian	Bangla	Basque	Bosnian	Bulgarian	Burmese	Cantonese	Central Tibetan	Croatian	Czech	Danish	Dari	Dinka	Dutch	Estonian	Farsi	Fijian	Finnish	French	German	Greek	Gujarati	Hausa	Hebrew	Hindi	Hungarian	Icelandic	Indonesian	Italian	Japanese	Kannada	Khmer	Korean	Kurdish	Lao	Latvian	Macedonian	Malay	Malayalam	Maltese	Mandarin	Maori	Nepali	Northern Ndebele	Northern Sami	Norwegian
0	3870.9774291663	1573.39718239589	2108.11355776422	1903.44704956134	6647.67900207282	1973.91385433227	276.869179012056	446.675160631804	7342.08754871416	8588.67555623539	5326.10553337064	343.271505488077	1072.60452172537	1817.84596876794	4035.54050938108	3696.58373936007	1610.18080409727	2043.57619293438	3174.24896704177	16681.0678199167	2357.35703274693	1619.30419523765	1373.5563750915	1332.96554152337	5204.7455512555	3462.82474897773	1698.07407463415	5497.53302791087	666.720000000003	3540.53603383012	9665.46408850074	780.071663430122	9404.91551473012	6153.23602686508	8678.39998848856	8625.3645383916	1910.27317824329	8126.16196299699	1800.90314931213	163.728541106511	9111.49473955726	6488.20207976384	744.697162154581	7631.68000162815	17977.0303438666	5986.0231275473	7429.22256453192	2638.06550245821	2366.75418927765
3870.9774291663	0	2337.86802419371	3404.52025336116	2904.93778845361	5706.35594236344	5453.20090299199	4147.28497758025	3826.2603788438	6297.35418636598	8044.38945788196	4816.83662601231	4197.35073291611	4922.34693609096	5659.92777211054	3969.195773321	1109.27464557198	5461.72116405504	5537.79678003249	2946.15444044101	15609.4915910413	5873.42708650701	5393.2328023528	5217.64046105772	2796.67791922767	3886.56733485141	3386.99252997502	2434.38854418803	4435.12930295553	4447.58452446409	7407.86030777433	7595.19117595664	4549.83814249491	10376.774978083	4149.7824380686	7288.39686025425	9326.51358907421	3136.90015120292	7032.6928809283	5359.96645862531	3860.53339340518	7098.66405882735	4210.62667453823	3734.82901857254	6999.66248873158	14694.6342206724	5287.23381268353	4045.31694365784	6295.48453857648	6175.2777717768
1573.39718239589	2337.86802419371	0	1686.95801688471	1144.79503259889	5817.08213990927	3398.53597587203	1848.72734759403	1488.39374987624	6512.65345194461	8018.74213240145	4564.23469468856	1880.79867135109	2594.21342418437	3325.91006025886	3309.65209654843	2409.3889367626	3183.57794868333	3244.69971935374	2197.80011182448	16403.7900597219	3582.51002356671	3172.4726540499	2885.89918549047	560.158866490827	4128.65445661075	3180.18809364137	442.366300832129	4538.16258458651	2112.5569619396	5081.39308294314	8561.51379495625	2316.36532445595	9518.1744811845	4927.62253824365	7783.47897789922	8584.33839789483	1346.17488493661	7317.94920145948	3049.1760503248	1538.95173804083	8009.24120662554	5199.88812108764	1677.2458605723	6978.27189229146	16652.8186355703	5203.54519176776	6152.33032726355	3977.99219484617	3837.4097680327
2108.11355776422	3404.52025336116	1686.95801688471	0	565.757053051246	4540.55947389587	4020.33488183007	2261.65480144326	1689.73070954113	5236.35054920771	6554.05946740956	3220.44504197032	2182.92988106272	2582.78293749415	3099.88280581767	1927.61104567563	3884.94346861407	3329.79760240543	2497.80601374445	1200.68568779975	14885.9505767936	2790.21725055747	3501.20390583773	2769.5785068135	1208.10920763848	3158.48827775293	4845.46688450166	1272.86735593332	3404.17423540551	2148.53178643861	4748.2253347115	7578.26139476372	2803.61034916049	7835.9095132904	4174.58027942984	6570.7046004421	6918.98145482235	341.293514343677	6024.68094099072	2420.57223965217	1957.5179130594	7026.99677774601	4554.49709556456	2704.00637241281	5561.4849263421	15885.2077246194	3880.82965425717	7446.52129990015	3286.38217613601	3424.52673406999
1903.44704956134	2904.93778845361	1144.79503259889	565.757053051246	0	4846.88139871797	3874.62401226792	2111.4348632632	1551.20246500552	5547.11857059176	6959.0344673465	3548.31348515192	2064.36118753853	2601.62857697336	3216.48796864671	2258.15366609792	3327.50668455386	3325.68566692236	2778.01167173191	1276.12166763398	15335.6277808433	3095.95658470732	3440.50318532611	2834.68202227589	737.799698545692	3308.34470825799	4322.43378020557	715.728987953728	3632.63220720707	2121.78121673928	4938.96806280046	7779.17770301385	2662.2553464818	8374.53432900212	4251.32861049917	6860.62323545129	7440.32923572648	239.298866864357	6347.35996355615	2654.61469030278	1776.50231563432	7224.02409784712	4594.74337850209	2383.57404414996	5939.90754947642	16078.0498835442	4204.15748705826	6930.73920373817	3569.84361417286	3615.66549321725
6647.67900207282	5706.35594236344	5817.08213990927	4540.55947389587	4846.88139871797	0	8505.38547011868	6785.2621823517	6220.85246385692	700.260297258563	2343.83848440909	1323.08906908459	6692.97421743305	6931.98462059212	7199.67168433493	2613.38924434829	6782.08588355297	7653.93760161249	6255.63328967176	3624.22139858841	10601.5135560791	6366.1101722377	7902.78383988403	7022.34871941951	5573.73637390363	1836.38616237548	8761.24510830683	5399.22430728546	1318.66982512678	6589.29407838697	8354.22418995736	3175.72656556833	7311.11544182346	4940.28674755521	1841.13380733356	2031.28904022998	3893.90803007611	4771.11172085108	1503.2849429541	6342.55217822074	6494.67915520877	2665.32729031722	2112.85778030541	7221.54004707461	1293.51081158641	11364.9576296618	668.377724276143	8547.63338288937	6811.2769492516	7259.55564544602
1973.91385433227	5453.20090299199	3398.53597587203	4020.33488183007	3874.62401226792	8505.38547011868	0	1769.3238141107	2341.7928323303	9184.90522890034	10239.027141957	7185.65886532744	1837.91073981293	1630.70862661997	1748.89978891863	5921.97681825632	4925.934015917	1067.35597471785	2701.14400150206	5138.5260400854	17199.7491836832	2828.12862457515	717.270974875275	1653.82797313741	3286.52744896435	7162.07774901572	3599.21766601515	3625.60550007267	7423.67025680078	1916.59801342394	2579.22488309172	11597.29743606	1219.43961159771	10390.030364895	8125.89051410723	10529.1115357348	9821.32434393275	3863.88609082713	9941.44139542691	2494.63880139169	2098.59979014917	11046.941870074	8461.87230959446	1747.3396878684	9369.16445771089	19667.9517757417	7837.20248534133	8302.40868497989	2731.49784871331	2149.99565205775
276.869179012056	4147.28497758025	1848.72734759403	2261.65480144326	2111.4348632632	6785.2621823517	1769.3238141107	0	573.711798187689	7475.21669978649	8668.06441060547	5462.17408321141	137.273107749935	810.802807191555	1553.19655598881	4180.6373905709	3955.47206693325	1335.49038698082	1860.7173564589	3369.71674632567	16630.7826775785	2160.77027932072	1361.0344459315	1111.13053235392	1584.8868219407	5393.02901454696	3603.89877061214	1958.05318409596	5664.7597500032	471.398336971682	3265.98192950557	9838.27930944544	551.371120321233	9357.18296798893	6361.14959431606	8816.2628488895	8609.92764992813	2094.57229552912	8251.11928632257	1612.10365550324	341.775331149396	9286.00179332584	6705.70266758479	844.784894956327	7731.89317321324	18146.158238171	6120.02245728925	7676.1884682262	2408.88385669657	2108.31988111774
446.675160631804	3826.2603788438	1488.39374987624	1689.73070954113	1551.20246500552	6220.85246385692	2341.7928323303	573.711798187689	0	6913.00047669222	8143.11007087321	4898.0793275777	513.281665926744	1131.64460218451	1844.60900557242	3612.4405973724	3789.44269723527	1804.32481503568	1834.77600834883	2799.7118429815	16260.2963568376	2166.84	1891.78799305374	1411.20248660567	1105.21807225631	4820.29577675803	3808.76596459004	1493.65708651884	5091.63324533317	636.684783718361	3606.00030921896	9264.85429639783	1122.45239178222	8992.32933546271	5794.54461356912	8252.14072186835	8195.99159267494	1522.82664855273	7693.26306309497	1612.79440306441	283.54985825534	8712.43350664747	6144.71378568672	1166.97379794764	7189.9142903505	17574.8880830567	5557.0686899775	7548.79564147008	2517.67672303116	2349.01885692653
7342.08754871416	6297.35418636598	6512.65345194461	5236.35054920771	5547.11857059176	700.260297258563	9184.90522890034	7475.21669978649	6913.00047669222	0	1764.49789660092	2016.07081656031	7380.71100151682	7598.71387394709	7835.91783691534	3310.42835214007	7388.75074991979	8312.65944793883	6873.83234404176	4322.30060846135	9912.06770393005	6963.9015862951	8570.66204466007	7677.59664656704	6273.8837869079	2479.90357968161	9424.16838289904	6096.84583294545	1991.69147897658	7268.33553096148	8909.11076839807	2573.74795946613	7997.24950316193	4582.11312856172	2255.22519287473	1344.21317149785	3577.08414953093	5470.21905363378	805.296833054389	6974.19174306358	7188.13715430958	2102.84115574229	2415.4442734598	7920.99745353544	820.901160809436	10678.0138869882	1356.10086872485	8872.06599180751	7391.80135096579	7864.83617263878
8588.67555623539	8044.38945788196	8018.74213240145	6554.05946740956	6959.0344673465	2343.83848440909	10239.027141957	8668.06441060547	8143.11007087321	1764.49789660092	0	3464.78838708308	8554.38460649905	8608.3396813962	8665.87697304991	4712.3528906801	9125.16790753513	9249.19463146593	7657.96024892519	5830.99135042457	8387.65879713704	7655.62103781778	9557.0800280297	8615.36324154424	7696.69551568557	4179.48267142423	11068.6800526141	7583.79752976999	3650.67163201822	8372.93611489938	9337.0530653565	2665.34413233083	9140.0357504783	3011.95849149248	4013.0810838965	1440.62349105808	2154.93999898548	6837.09636618004	1179.28107945773	7816.13731993795	8426.51921442029	2518.04110782706	4133.32273790566	9248.13778912528	1063.67164912416	9561.31894167374	2856.04165070014	10512.0965995673	7992.2053175502	8547.82911788799
5326.10553337064	4816.83662601231	4564.23469468856	3220.44504197032	3548.31348515192	1323.08906908459	7185.65886532744	5462.17408321141	4898.0793275777	2016.07081656031	3464.78838708308	0	5370.11050015552	5623.88170134272	5927.73733635661	1296.75103281483	5822.27557800166	6353.13852947043	5014.99925183145	2369.02733220098	11839.7295125728	5157.0665078326	6592.39529956109	5726.77365526071	4281.87595624526	1112.32049186067	7614.42189417888	4134.85329373763	677.248277994377	5270.69155066485	7194.87509670121	4454.41020881418	5988.60772515256	5571.52456094413	1895.4617015499	3354.22803602467	4514.73074395206	3459.89555404292	2806.32824298027	5081.0458845664	5172.47338649603	3922.46989571221	2329.36532061328	5910.75364406428	2415.02817089342	12687.7774310597	660.453006808676	8196.94448861267	5626.02496215352	6031.71053799652
343.271505488077	4197.35073291611	1880.79867135109	2182.92988106272	2064.36118753853	6692.97421743305	1837.91073981293	137.273107749935	513.281665926744	7380.71100151682	8554.38460649905	5370.11050015552	0	732.128582094457	1477.44298285321	4093.73173831142	4039.80077647817	1320.3967698455	1733.43168798637	3310.62506992102	16493.9226845184	2037.93129658768	1382.03744800094	1032.62070128561	1578.04665284651	5326.99431324953	3736.49506509351	1958.83470942698	5586.97903183659	342.329078652696	3210.63158282813	9761.05378393504	621.176810233732	9221.02202547455	6306.79981995631	8723.09652914055	8476.85449260078	2032.79040145265	8152.99076222812	1486.16623164877	342.6575579276	9209.92665699065	6657.96736389246	978.968592919214	7625.06413429197	18057.880898645	6026.63493683607	7771.39987138231	2300.75693787237	2023.90582410022
1072.60452172537	4922.34693609096	2594.21342418437	2582.78293749415	2601.62857697336	6931.98462059212	1630.70862661997	810.802807191555	1131.64460218451	7598.71387394709	8608.3396813962	5623.88170134272	732.128582094457	0	745.406070328469	4398.00773716893	4765.93325017272	748.122493832862	1223.03215232601	3771.9512680979	16119.2179820794	1467.22652593483	972.063328020773	300.99482646374	2236.40323087057	5730.32541911206	4285.440281287	2625.18734614853	5925.74326783625	496.45407815533	2487.39192707397	10072.2244311026	750.399967117844	8935.33219072428	6757.29098547446	8940.28754812251	8279.47339572924	2515.78764312858	8339.0304563246	977.539018405547	1062.26742321392	9531.23425196636	7135.01263647153	1565.64575843077	7747.23577967886	18149.408569336	6264.43644632293	8484.35555043184	1632.98255325815	1297.54170389151
1817.84596876794	5659.92777211054	3325.91006025886	3099.88280581767	3216.48796864671	7199.67168433493	1748.89978891863	1553.19655598881	1844.60900557242	7835.91783691534	8665.87697304991	5927.73733635661	1477.44298285321	745.406070328469	0	4775.27599019558	5508.18971706899	687.461633219161	1008.81908175595	4300.14364810896	15642.0655962139	1082.6487211932	1042.40212388602	444.952554053187	2936.84051000581	6173.49082130763	4896.14649805032	3325.97013498995	6305.32859072343	1213.36829476848	1762.40727297286	10373.1562888911	1364.10142994898	8641.62413365824	7232.40485665131	9158.86638363539	8084.85127010225	3095.71034647228	8534.00090471472	864.238007185029	1804.13725735468	9848.62332265168	7631.89552256386	2256.46284977319	7886.26804037226	17950.1726399801	6541.50965806585	9214.74550692004	1030.75346752745	567.536147390364
4035.54050938108	3969.195773321	3309.65209654843	1927.61104567563	2258.15366609792	2613.38924434829	5921.97681825632	4180.6373905709	3612.4405973724	3310.42835214007	4712.3528906801	1296.75103281483	4093.73173831142	4398.00773716893	4775.27599019558	0	4853.88677176949	5139.62566995719	3936.80012253823	1159.95584222959	13099.917514571	4132.13036160419	5356.00318438537	4529.09917816885	2994.6175227058	1454.5209899313	6429.8657640987	2872.43070105016	1532.56365405861	4016.01726271872	6200.93328806231	5681.96311741563	4714.39519492485	6478.00938300398	2539.40842447263	4643.10223779333	5459.956801491	2163.37399846687	4103.03013085908	3961.45559378359	3883.826791807	5136.6084344233	2974.99867742346	4614.03421251476	3683.44195109916	13965.9543824319	1956.74779087933	7752.31316435864	4628.21659494429	4955.19459489147
3696.58373936007	1109.27464557198	2409.3889367626	3884.94346861407	3327.50668455386	6782.08588355297	4925.934015917	3955.47206693325	3789.44269723527	7388.75074991979	9125.16790753513	5822.27557800166	4039.80077647817	4765.93325017272	5508.18971706899	4853.88677176949	0	5167.40098686248	5614.11988279427	3742.20528708823	16599.8660590186	5949.95836498429	5022.49642602299	5066.55524931729	2961.10218572553	4950.41608351604	2328.18719301208	2687.5403868254	5491.39826831867	4344.81731720122	7174.26729030437	8682.22099812992	4239.9181933828	11327.8771630037	5258.38628711736	8397.32983433434	10295.4957506934	3565.95030415724	8133.37479848616	5400.46559098559	3736.2750386606	8194.15266173609	5317.27576435094	3343.10867135488	8072.6827706027	15281.2573755716	6331.11529557758	3761.11653283037	6303.36170199887	6062.74718330669
1610.18080409727	5461.72116405504	3183.57794868333	3329.79760240543	3325.68566692236	7653.93760161249	1067.35597471785	1335.49038698082	1804.32481503568	8312.65944793883	9249.19463146593	6353.13852947043	1320.3967698455	748.122493832862	687.461633219161	5139.62566995719	5167.40098686248	0	1640.74940200644	4515.72536355286	16298.7855833201	1761.37905110167	355.050392745198	639.150137493468	2896.81570701972	6478.40317409812	4311.88798961851	3279.0743166728	6669.36905998151	1204.23188516052	2009.03018639804	10806.0489456013	928.785497742834	9326.99576648903	7504.3483230716	9650.19315266604	8755.37105162785	3252.64745159712	9039.87132922508	1446.80100425672	1660.03986172535	10267.9162490259	7879.75322826812	1829.0114431743	8424.97960545938	18637.2477357772	6987.92066140083	8790.07586134663	1701.94347571369	1159.27183521944
2043.57619293438	5537.79678003249	3244.69971935374	2497.80601374445	2778.01167173191	6255.63328967176	2701.14400150206	1860.7173564589	1834.77600834883	6873.83234404176	7657.96024892519	5014.99925183145	1733.43168798637	1223.03215232601	1008.81908175595	3936.80012253823	5614.11988279427	1640.74940200644	0	3652.78932347071	14896.7201338018	337.810311965314	1984.10901592704	1068.84648470148	2743.14683473856	5375.39932040064	5457.58619705093	3104.89366063419	5445.2883146779	1391.13451066301	2289.29639922048	9430.62903004196	1969.63962326028	7734.07382410302	6454.90656271743	8184.2190074882	7122.40701956325	2598.54595099855	7552.99745158232	251.489509806748	1948.56170352173	8917.77150520993	6874.99948180529	2699.63993665488	6891.09949462807	17024.6311442347	5607.00527567923	9375.201544061	793.290086869068	1020.96518682334
3174.24896704177	2946.15444044101	2197.80011182448	1200.68568779975	1276.12166763398	3624.22139858841	5138.5260400854	3369.71674632567	2799.7118429815	4322.30060846135	5830.99135042457	2369.02733220098	3310.62506992102	3771.9512680979	4300.14364810896	1159.95584222959	3742.20528708823	4515.72536355286	3652.78932347071	0	14207.721899737	3922.87095134123	4666.82993363051	3967.86620715049	1968.79140196435	2032.36031695349	5275.48018910377	1775.14299831882	2371.13690483304	3320.57193674657	5928.02548874592	6503.41698115616	3920.83876998778	7614.06758076966	2998.37871011362	5614.36004166579	6607.90523339986	1278.07588346313	5127.12640592794	3599.10363921662	3041.19316684092	5948.18009549045	3364.21931806366	3649.29989128064	4784.05547210361	14804.1237860567	3005.74715528226	6900.50677945527	4427.37315602025	4610.27636257347
16681.0678199167	15609.4915910413	16403.7900597219	14885.9505767936	15335.6277808433	10601.5135560791	17199.7491836832	16630.7826775785	16260.2963568376	9912.06770393005	8387.65879713704	11839.7295125728	16493.9226845184	16119.2179820794	15642.0655962139	13099.917514571	16599.8660590186	16298.7855833201	14896.7201338018	14207.721899737	0	14663.3415044163	16629.8730638733	15924.2526258049	16069.5757598286	12353.6138710952	18838.4387913447	15971.1186391259	11901.0100954407	16188.2986217131	14642.4322769372	8099.78981839821	16865.6096472987	7277.68708706964	11715.8452589657	8683.43199708573	8067.43572643767	15193.6728957218	9108.5288212523	15144.4827468673	16524.0493129202	8628.00208054226	11544.4290361155	17424.2651796274	9425.52329386063	2470.64529572137	11203.3820829848	14149.4528599612	14611.3125437163	15140.0202923991
2357.35703274693	5873.42708650701	3582.51002356671	2790.21725055747	3095.95658470732	6366.1101722377	2828.12862457515	2160.77027932072	2166.84	6963.9015862951	7655.62103781778	5157.0665078326	2037.93129658768	1467.22652593483	1082.6487211932	4132.13036160419	5949.95836498429	1761.37905110167	337.810311965314	3922.87095134123	14663.3415044163	0	2115.09549554076	1263.21811115072	3079.81061645721	5581.44211036951	5740.57776734896	3439.77341755782	5619.58631666709	1696.51230206769	2068.8432235238	9532.79792579181	2217.03712998848	7567.76423987143	6665.16845339444	8255.58868180152	7002.49356125819	2909.58288704211	7617.35817640183	558.437565194882	2269.75228947655	9031.39922603302	7092.08591950286	2990.67365953777	6932.93738492625	16878.6645480987	5728.6690182204	9711.06781172702	506.413646854656	905.531564887358
1619.30419523765	5393.2328023528	3172.4726540499	3501.20390583773	3440.50318532611	7902.78383988403	717.270974875275	1361.0344459315	1891.78799305374	8570.66204466007	9557.0800280297	6592.39529956109	1382.03744800094	972.063328020773	1042.40212388602	5356.00318438537	5022.49642602299	355.050392745198	1984.10901592704	4666.82993363051	16629.8730638733	2115.09549554076	0	946.304823900699	2945.86360896186	6659.60306870234	4027.21929851734	3316.68851063114	6878.23800200371	1352.74941344314	2199.84971544002	11035.9806795579	856.497725593185	9681.65952200615	7664.73015147427	9912.34890300838	9104.15707952774	3391.44221410473	9310.46115050122	1780.46091202124	1701.68125098014	10492.4217677025	8026.53352434461	1685.32199139632	8712.63122448847	18992.2724961156	7234.9589281765	8582.79006941777	2051.08444705655	1494.02486793818
1373.5563750915	5217.64046105772	2885.89918549047	2769.5785068135	2834.68202227589	7022.34871941951	1653.82797313741	1111.13053235392	1411.20248660567	7677.59664656704	8615.36324154424	5726.77365526071	1032.62070128561	300.99482646374	444.952554053187	4529.09917816885	5066.55524931729	639.150137493468	1068.84648470148	3967.86620715049	15924.2526258049	1263.21811115072	946.304823900699	0	2511.18068436327	5892.76221608836	4535.870406761	2900.58557804605	6061.32565625599	775.601531296166	2196.50884540044	10181.1471858602	984.390542448181	8802.35687915333	6934.94179308434	9013.65734384882	8184.65330173179	2731.85076232214	8401.73651467151	845.823577762673	1359.74571271482	9646.20290425978	7322.44454758476	1844.70480903379	7785.9695544921	18086.896684153	6357.44375460488	8781.68422955348	1365.87596504942	998.049992493054
1332.96554152337	2796.67791922767	560.158866490827	1208.10920763848	737.799698545692	5573.73637390363	3286.52744896435	1584.8868219407	1105.21807225631	6273.8837869079	7696.69551568557	4281.87595624526	1578.04665284651	2236.40323087057	2936.84051000581	2994.6175227058	2961.10218572553	2896.81570701972	2743.14683473856	1968.79140196435	16069.5757598286	3079.81061645721	2945.86360896186	2511.18068436327	0	3984.29072469994	3641.25616224512	389.417176440735	4339.62257256746	1740.40708598005	4698.81575870817	8456.2433240493	2112.91753842409	9034.58074100114	4874.41712053119	7579.16295181907	8126.35294607366	881.969439532278	7075.97737089717	2563.46974136481	1245.41629815111	7900.88570349935	5188.36286355705	1687.04257600823	6677.25022154559	16706.878175918	4935.82737785048	6689.74012125435	3499.4720970056	3415.1370613618
5204.7455512555	3886.56733485141	4128.65445661075	3158.48827775293	3308.34470825799	1836.38616237548	7162.07774901572	5393.02901454696	4820.29577675803	2479.90357968161	4179.48267142423	1112.32049186067	5326.99431324953	5730.32541911206	6173.49082130763	1454.5209899313	4950.41608351604	6478.40317409812	5375.39932040064	2032.36031695349	12353.6138710952	5581.44211036951	6659.60306870234	5892.76221608836	3984.29072469994	0	6944.92786489643	3742.95003019249	554.026108384385	5306.86125990771	7649.92106511392	4473.55897941447	5942.73002318075	6589.44427082533	1085.05101276765	3671.6336819643	5527.31414926032	3298.80568008295	3267.73596713978	5384.74077759567	5068.8801241187	3918.12919945696	1521.63293488768	5671.03242076947	3122.84703649942	12772.6863270406	1416.1609486467	7091.01157764074	6079.80483238484	6388.8469735116
3462.82474897773	3386.99252997502	3180.18809364137	4845.46688450166	4322.43378020557	8761.24510830683	3599.21766601515	3603.89877061214	3808.76596459004	9424.16838289904	11068.6800526141	7614.42189417888	3736.49506509351	4285.440281287	4896.14649805032	6429.8657640987	2328.18719301208	4311.88798961851	5457.58619705093	5275.48018910377	18838.4387913447	5740.57776734896	4027.21929851734	4535.870406761	3641.25616224512	6944.92786489643	0	3619.86485240788	7442.7023094198	4075.13295038149	6169.7094587621	10978.8503100183	3551.49837663269	12673.9870179314	7447.17310016683	10561.1863844536	11761.9836661632	4510.23140311229	10210.8874344094	5206.68762407568	3594.19826978452	10473.9831663433	7564.07375878308	2759.85635359905	10006.8465804511	16708.4007244948	8212.71198604491	4783.83701223263	5900.58674678546	5445.48926506641
1698.07407463415	2434.38854418803	442.366300832129	1272.86735593332	715.728987953728	5399.22430728546	3625.60550007267	1958.05318409596	1493.65708651884	6096.84583294545	7583.79752976999	4134.85329373763	1958.83470942698	2625.18734614853	3325.97013498995	2872.43070105016	2687.5403868254	3279.0743166728	3104.89366063419	1775.14299831882	15971.1186391259	3439.77341755782	3316.68851063114	2900.58557804605	389.417176440735	3742.95003019249	3619.86485240788	0	4132.79177373869	2129.41484109013	5087.74230074418	8199.36885917375	2474.70590982853	9088.36905112068	4586.20498642223	7380.06190673462	8147.55060941431	932.360796008551	6901.87835594138	2933.92153485284	1622.00963899007	7645.11415790479	4881.49969698136	1966.30806626463	6546.86253941452	16388.9738645107	4778.39050809637	6376.77184889358	3870.57076854304	3801.02984431147
5497.53302791087	4435.12930295553	4538.16258458651	3404.17423540551	3632.63220720707	1318.66982512678	7423.67025680078	5664.7597500032	5091.63324533317	1991.69147897658	3650.67163201822	677.248277994377	5586.97903183659	5925.74326783625	6305.32859072343	1532.56365405861	5491.39826831867	6669.36905998151	5445.2883146779	2371.13690483304	11901.0100954407	5619.58631666709	6878.23800200371	6061.32565625599	4339.62257256746	554.026108384385	7442.7023094198	4132.79177373869	0	5531.54705196905	7681.3498863426	4174.09289435979	6207.77711841753	6038.52279581523	1226.78095220529	3247.27304031024	4976.38345196513	3589.76946266474	2792.96843507644	5483.24152665133	5353.16547174075	3623.29366111082	1667.63579818635	6015.43000098672	2589.29288542029	12484.3212979763	862.315710612939	7606.33599489728	6105.14516502682	6466.16074424205
666.720000000003	4447.58452446409	2112.5569619396	2148.53178643861	2121.78121673928	6589.29407838697	1916.59801342394	471.398336971682	636.684783718361	7268.33553096148	8372.93611489938	5270.69155066485	342.329078652696	496.45407815533	1213.36829476848	4016.01726271872	4344.81731720122	1204.23188516052	1391.13451066301	3320.57193674657	16188.2986217131	1696.51230206769	1352.74941344314	775.601531296166	1740.40708598005	5306.86125990771	4075.13295038149	2129.41484109013	5531.54705196905	0	2971.90404017605	9697.79717975547	771.977090136988	8927.35236366224	6316.12225021255	8612.54729439479	8207.0839353012	2051.06618784668	8027.19532557106	1143.89849309527	608.699212374736	9151.1141899849	6684.09813161846	1315.54160127271	7470.22321869247	17927.0040978665	5921.01116865448	8088.32527763308	1972.94246065491	1735.65123585388
3540.53603383012	7407.86030777433	5081.39308294314	4748.2253347115	4938.96806280046	8354.22418995736	2579.22488309172	3265.98192950557	3606.00030921896	8909.11076839807	9337.0530653565	7194.87509670121	3210.63158282813	2487.39192707397	1762.40727297286	6200.93328806231	7174.26729030437	2009.03018639804	2289.29639922048	5928.02548874592	14642.4322769372	2068.8432235238	2199.84971544002	2196.50884540044	4698.81575870817	7649.92106511392	6169.7094587621	5087.74230074418	7681.3498863426	2971.90404017605	0	11479.5115930975	2934.51386672421	8492.18397964828	8733.14070265181	10143.9614688334	8213.35383802708	4795.43285818863	9496.68226901204	2329.46484300946	3547.70839220697	11005.6610468989	9158.12471583583	3838.01087119511	8764.52410091238	17101.1171274664	7738.49244419088	10782.3718630121	1576.29079130046	1326.68909025829
9665.46408850074	7595.19117595664	8561.51379495625	7578.26139476372	7779.17770301385	3175.72656556833	11597.29743606	9838.27930944544	9264.85429639783	2573.74795946613	2665.34413233083	4454.41020881418	9761.05378393504	10072.2244311026	10373.1562888911	5681.96311741563	8682.22099812992	10806.0489456013	9430.62903004196	6503.41698115616	8099.78981839821	9532.79792579181	11035.9806795579	10181.1471858602	8456.2433240493	4473.55897941447	10978.8503100183	8199.36885917375	4174.09289435979	9697.79717975547	11479.5115930975	0	10381.8690315168	5393.74927392552	3647.85941442069	1393.36718937144	4738.53228390038	7755.20600953955	2026.84187394007	9517.74599623854	9523.85060697238	555.437418098594	3445.14352859115	10143.2824685695	2799.87866779442	8313.00672290145	3831.65670174496	8697.24293510411	9965.14099895611	10430.703987128
780.071663430122	4549.83814249491	2316.36532445595	2803.61034916049	2662.2553464818	7311.11544182346	1219.43961159771	551.371120321233	1122.45239178222	7997.24950316193	9140.0357504783	5988.60772515256	621.176810233732	750.399967117844	1364.10142994898	4714.39519492485	4239.9181933828	928.785497742834	1969.63962326028	3920.83876998778	16865.6096472987	2217.03712998848	856.497725593185	984.390542448181	2112.91753842409	5942.73002318075	3551.49837663269	2474.70590982853	6207.77711841753	771.977090136988	2934.51386672421	10381.8690315168	0	9650.04468023643	6912.45294242773	9340.37016317017	8958.2488706239	2644.99231464828	8766.15413798027	1721.2210012042	887.362546387014	9830.47980211112	7255.83392884993	911.219747040177	8226.38305328678	18675.0963650502	6644.21443709252	7887.08941525182	2349.50569651921	1928.87617641239
9404.91551473012	10376.774978083	9518.1744811845	7835.9095132904	8374.53432900212	4940.28674755521	10390.030364895	9357.18296798893	8992.32933546271	4582.11312856172	3011.95849149248	5571.52456094413	9221.02202547455	8935.33219072428	8641.62413365824	6478.00938300398	11327.8771630037	9326.99576648903	7734.07382410302	7614.06758076966	7277.68708706964	7567.76423987143	9681.65952200615	8802.35687915333	9034.58074100114	6589.44427082533	12673.9870179314	9088.36905112068	6038.52279581523	8927.35236366224	8492.18397964828	5393.74927392552	9650.04468023643	0	6774.81118719693	4415.91025790138	1062.15322398424	8174.53860031048	4175.1577012351	7966.93760154087	9249.68936995782	5411.83393451566	6990.20003811133	10149.347889375	3761.48969890168	9311.150580973	5179.00822317164	13454.0717572284	7679.49436215924	8278.15734458963
6153.23602686508	4149.7824380686	4927.62253824365	4174.58027942984	4251.32861049917	1841.13380733356	8125.89051410723	6361.14959431606	5794.54461356912	2255.22519287473	4013.0810838965	1895.4617015499	6306.79981995631	6757.29098547446	7232.40485665131	2539.40842447263	5258.38628711736	7504.3483230716	6454.90656271743	2998.37871011362	11715.8452589657	6665.16845339444	7664.73015147427	6934.94179308434	4874.41712053119	1085.05101276765	7447.17310016683	4586.20498642223	1226.78095220529	6316.12225021255	8733.14070265181	3647.85941442069	6912.45294242773	6774.81118719693	0	3139.2159107052	5733.35851261903	4275.88138027807	2915.29502761173	6457.51571545091	6027.75984684798	3103.01668324034	447.788546089047	6549.92332621017	3048.85073922937	11837.9984432561	1812.55340190973	6706.9114743762	7164.26597652377	7465.24532927202
8678.39998848856	7288.39686025425	7783.47897789922	6570.7046004421	6860.62323545129	2031.28904022998	10529.1115357348	8816.2628488895	8252.14072186835	1344.21317149785	1440.62349105808	3354.22803602467	8723.09652914055	8940.28754812251	9158.86638363539	4643.10223779333	8397.32983433434	9650.19315266604	8184.2190074882	5614.36004166579	8683.43199708573	8255.58868180152	9912.34890300838	9013.65734384882	7579.16295181907	3671.6336819643	10561.1863844536	7380.06190673462	3247.27304031024	8612.54729439479	10143.9614688334	1393.36718937144	9340.37016317017	4415.91025790138	3139.2159107052	0	3595.44818129584	6794.95437175101	647.646927367826	8295.19001392781	8525.77903293824	1105.99248605063	3116.94731056066	9241.90456364585	1408.92577813794	9335.1379349798	2696.48314822815	9229.41395068935	8664.29454148599	9160.37907266138
8625.3645383916	9326.51358907421	8584.33839789483	6918.98145482235	7440.32923572648	3893.90803007611	9821.32434393275	8609.92764992813	8195.99159267494	3577.08414953093	2154.93999898548	4514.73074395206	8476.85449260078	8279.47339572924	8084.85127010225	5459.956801491	10295.4957506934	8755.37105162785	7122.40701956325	6607.90523339986	8067.43572643767	7002.49356125819	9104.15707952774	8184.65330173179	8126.35294607366	5527.31414926032	11761.9836661632	8147.55060941431	4976.38345196513	8207.0839353012	8213.35383802708	4738.53228390038	8958.2488706239	1062.15322398424	5733.35851261903	3595.44818129584	0	7252.39604189772	3257.38711793032	7338.92770804252	8465.20270388963	4659.42950844579	5966.60565998918	9362.7705319164	2758.51224551236	9903.03058095339	4117.08383266126	12432.0237759536	7190.68248707543	7791.25526954707
1910.27317824329	3136.90015120292	1346.17488493661	341.293514343677	239.298866864357	4771.11172085108	3863.88609082713	2094.57229552912	1522.82664855273	5470.21905363378	6837.09636618004	3459.89555404292	2032.79040145265	2515.78764312858	3095.71034647228	2163.37399846687	3565.95030415724	3252.64745159712	2598.54595099855	1278.07588346313	15193.6728957218	2909.58288704211	3391.44221410473	2731.85076232214	881.969439532278	3298.80568008295	4510.23140311229	932.360796008551	3589.76946266474	2051.06618784668	4795.43285818863	7755.20600953955	2644.99231464828	8174.53860031048	4275.88138027807	6794.95437175101	7252.39604189772	0	6265.6745064211	2489.64081863545	1770.82027851829	7201.22792885832	4635.38382346747	2451.12872186558	5830.65350257494	16067.3274658559	4119.30850358153	7167.00259350196	3391.81905232273	3469.07050656056
8126.16196299699	7032.6928809283	7317.94920145948	6024.68094099072	6347.35996355615	1503.2849429541	9941.44139542691	8251.11928632257	7693.26306309497	805.296833054389	1179.28107945773	2806.32824298027	8152.99076222812	8339.0304563246	8534.00090471472	4103.03013085908	8133.37479848616	9039.87132922508	7552.99745158232	5127.12640592794	9108.5288212523	7617.35817640183	9310.46115050122	8401.73651467151	7075.97737089717	3267.73596713978	10210.8874344094	6901.87835594138	2792.96843507644	8027.19532557106	9496.68226901204	2026.84187394007	8766.15413798027	4175.1577012351	2915.29502761173	647.646927367826	3257.38711793032	6265.6745064211	0	7669.7946997986	7970.53051193108	1670.35460118972	2988.20981314045	8716.77081192991	778.268536164277	9909.27182887996	2146.40019792674	9332.89421950273	8021.39320262844	8522.66371438648
1800.90314931213	5359.96645862531	3049.1760503248	2420.57223965217	2654.61469030278	6342.55217822074	2494.63880139169	1612.10365550324	1612.79440306441	6974.19174306358	7816.13731993795	5081.0458845664	1486.16623164877	977.539018405547	864.238007185029	3961.45559378359	5400.46559098559	1446.80100425672	251.489509806748	3599.10363921662	15144.4827468673	558.437565194882	1780.46091202124	845.823577762673	2563.46974136481	5384.74077759567	5206.68762407568	2933.92153485284	5483.24152665133	1143.89849309527	2329.46484300946	9517.74599623854	1721.2210012042	7966.93760154087	6457.51571545091	8295.19001392781	7338.92770804252	2489.64081863545	7669.7946997986	0	1711.37596604476	8997.24028297968	6870.0979656399	2449.41531532206	7023.79249508269	17241.1366364186	5687.16111767459	9160.91222488659	936.650854579269	1014.34556493206
163.728541106511	3860.53339340518	1538.95173804083	1957.5179130594	1776.50231563432	6494.67915520877	2098.59979014917	341.775331149396	283.54985825534	7188.13715430958	8426.51921442029	5172.47338649603	342.6575579276	1062.26742321392	1804.13725735468	3883.826791807	3736.2750386606	1660.03986172535	1948.56170352173	3041.19316684092	16524.0493129202	2269.75228947655	1701.68125098014	1359.74571271482	1245.41629815111	5068.8801241187	3594.19826978452	1622.00963899007	5353.16547174075	608.699212374736	3547.70839220697	9523.85060697238	887.362546387014	9249.68936995782	6027.75984684798	8525.77903293824	8465.20270388963	1770.82027851829	7970.53051193108	1711.37596604476	0	8970.4557244134	6368.74818468098	900.24267049939	7471.74667325293	17836.851164647	5832.04192550403	7482.33036801748	2575.50712419335	2339.74464456571
9111.49473955726	7098.66405882735	8009.24120662554	7026.99677774601	7224.02409784712	2665.32729031722	11046.941870074	9286.00179332584	8712.43350664747	2102.84115574229	2518.04110782706	3922.46989571221	9209.92665699065	9531.23425196636	9848.62332265168	5136.6084344233	8194.15266173609	10267.9162490259	8917.77150520993	5948.18009549045	8628.00208054226	9031.39922603302	10492.4217677025	9646.20290425978	7900.88570349935	3918.12919945696	10473.9831663433	7645.11415790479	3623.29366111082	9151.1141899849	11005.6610468989	555.437418098594	9830.47980211112	5411.83393451566	3103.01668324034	1105.99248605063	4659.42950844579	7201.22792885832	1670.35460118972	8997.24028297968	8970.4557244134	0	2918.76908166232	9587.92806837006	2445.95749637548	8866.4997975407	3311.18900006741	8447.8910451654	9473.75605078327	9924.38624402454
6488.20207976384	4210.62667453823	5199.88812108764	4554.49709556456	4594.74337850209	2112.85778030541	8461.87230959446	6705.70266758479	6144.71378568672	2415.4442734598	4133.32273790566	2329.36532061328	6657.96736389246	7135.01263647153	7631.89552256386	2974.99867742346	5317.27576435094	7879.75322826812	6874.99948180529	3364.21931806366	11544.4290361155	7092.08591950286	8026.53352434461	7322.44454758476	5188.36286355705	1521.63293488768	7564.07375878308	4881.49969698136	1667.63579818635	6684.09813161846	9158.12471583583	3445.14352859115	7255.83392884993	6990.20003811133	447.788546089047	3116.94731056066	5966.60565998918	4635.38382346747	2988.20981314045	6870.0979656399	6368.74818468098	2918.76908166232	0	6847.52695832411	3232.17119339784	11518.5161738667	2188.40483972871	6466.5284698695	7593.02972416235	7880.81902760622
744.697162154581	3734.82901857254	1677.2458605723	2704.00637241281	2383.57404414996	7221.54004707461	1747.3396878684	844.784894956327	1166.97379794764	7920.99745353544	9248.13778912528	5910.75364406428	978.968592919214	1565.64575843077	2256.46284977319	4614.03421251476	3343.10867135488	1829.0114431743	2699.63993665488	3649.29989128064	17424.2651796274	2990.67365953777	1685.32199139632	1844.70480903379	1687.04257600823	5671.03242076947	2759.85635359905	1966.30806626463	6015.43000098672	1315.54160127271	3838.01087119511	10143.2824685695	911.219747040177	10149.347889375	6549.92332621017	9241.90456364585	9362.7705319164	2451.12872186558	8716.77081192991	2449.41531532206	900.24267049939	9587.92806837006	6847.52695832411	0	8265.08451278314	18328.9442462272	6570.37926821989	6976.13134184923	3198.50105083925	2823.97359192368
7631.68000162815	6999.66248873158	6978.27189229146	5561.4849263421	5939.90754947642	1293.51081158641	9369.16445771089	7731.89317321324	7189.9142903505	820.901160809436	1063.67164912416	2415.02817089342	7625.06413429197	7747.23577967886	7886.26804037226	3683.44195109916	8072.6827706027	8424.97960545938	6891.09949462807	4784.05547210361	9425.52329386063	6932.93738492625	8712.63122448847	7785.9695544921	6677.25022154559	3122.84703649942	10006.8465804511	6546.86253941452	2589.29288542029	7470.22321869247	8764.52410091238	2799.87866779442	8226.38305328678	3761.48969890168	3048.85073922937	1408.92577813794	2758.51224551236	5830.65350257494	778.268536164277	7023.79249508269	7471.74667325293	2445.95749637548	3232.17119339784	8265.08451278314	0	10456.8370637823	1794.61529760928	9692.58903089151	7317.94328216478	7837.7515402028
17977.0303438666	14694.6342206724	16652.8186355703	15885.2077246194	16078.0498835442	11364.9576296618	19667.9517757417	18146.158238171	17574.8880830567	10678.0138869882	9561.31894167374	12687.7774310597	18057.880898645	18149.408569336	17950.1726399801	13965.9543824319	15281.2573755716	18637.2477357772	17024.6311442347	14804.1237860567	2470.64529572137	16878.6645480987	18992.2724961156	18086.896684153	16706.878175918	12772.6863270406	16708.4007244948	16388.9738645107	12484.3212979763	17927.0040978665	17101.1171274664	8313.00672290145	18675.0963650502	9311.150580973	11837.9984432561	9335.1379349798	9903.03058095339	16067.3274658559	9909.27182887996	17241.1366364186	17836.851164647	8866.4997975407	11518.5161738667	18328.9442462272	10456.8370637823	0	12031.4962130636	11978.3507612648	16952.4118015972	17527.9066884307
5986.0231275473	5287.23381268353	5203.54519176776	3880.82965425717	4204.15748705826	668.377724276143	7837.20248534133	6120.02245728925	5557.0686899775	1356.10086872485	2856.04165070014	660.453006808676	6026.63493683607	6264.43644632293	6541.50965806585	1956.74779087933	6331.11529557758	6987.92066140083	5607.00527567923	3005.74715528226	11203.3820829848	5728.6690182204	7234.9589281765	6357.44375460488	4935.82737785048	1416.1609486467	8212.71198604491	4778.39050809637	862.315710612939	5921.01116865448	7738.49244419088	3831.65670174496	6644.21443709252	5179.00822317164	1812.55340190973	2696.48314822815	4117.08383266126	4119.30850358153	2146.40019792674	5687.16111767459	5832.04192550403	3311.18900006741	2188.40483972871	6570.37926821989	1794.61529760928	12031.4962130636	0	8422.43327448762	6183.25949729377	6616.34142803537
7429.22256453192	4045.31694365784	6152.33032726355	7446.52129990015	6930.73920373817	8547.63338288937	8302.40868497989	7676.1884682262	7548.79564147008	8872.06599180751	10512.0965995673	8196.94448861267	7771.39987138231	8484.35555043184	9214.74550692004	7752.31316435864	3761.11653283037	8790.07586134663	9375.201544061	6900.50677945527	14149.4528599612	9711.06781172702	8582.79006941777	8781.68422955348	6689.74012125435	7091.01157764074	4783.83701223263	6376.77184889358	7606.33599489728	8088.32527763308	10782.3718630121	8697.24293510411	7887.08941525182	13454.0717572284	6706.9114743762	9229.41395068935	12432.0237759536	7167.00259350196	9332.89421950273	9160.91222488659	7482.33036801748	8447.8910451654	6466.5284698695	6976.13134184923	9692.58903089151	11978.3507612648	8422.43327448762	0	10056.8630567902	9778.89112427693
2638.06550245821	6295.48453857648	3977.99219484617	3286.38217613601	3569.84361417286	6811.2769492516	2731.49784871331	2408.88385669657	2517.67672303116	7391.80135096579	7992.2053175502	5626.02496215352	2300.75693787237	1632.98255325815	1030.75346752745	4628.21659494429	6303.36170199887	1701.94347571369	793.290086869068	4427.37315602025	14611.3125437163	506.413646854656	2051.08444705655	1365.87596504942	3499.4720970056	6079.80483238484	5900.58674678546	3870.57076854304	6105.14516502682	1972.94246065491	1576.29079130046	9965.14099895611	2349.50569651921	7679.49436215924	7164.26597652377	8664.29454148599	7190.68248707543	3391.81905232273	8021.39320262844	936.650854579269	2575.50712419335	9473.75605078327	7593.02972416235	3198.50105083925	7317.94328216478	16952.4118015972	6183.25949729377	10056.8630567902	0	601.621264059226
2366.75418927765	6175.2777717768	3837.4097680327	3424.52673406999	3615.66549321725	7259.55564544602	2149.99565205775	2108.31988111774	2349.01885692653	7864.83617263878	8547.82911788799	6031.71053799652	2023.90582410022	1297.54170389151	567.536147390364	4955.19459489147	6062.74718330669	1159.27183521944	1020.96518682334	4610.27636257347	15140.0202923991	905.531564887358	1494.02486793818	998.049992493054	3415.1370613618	6388.8469735116	5445.48926506641	3801.02984431147	6466.16074424205	1735.65123585388	1326.68909025829	10430.703987128	1928.87617641239	8278.15734458963	7465.24532927202	9160.37907266138	7791.25526954707	3469.07050656056	8522.66371438648	1014.34556493206	2339.74464456571	9924.38624402454	7880.81902760622	2823.97359192368	7837.7515402028	17527.9066884307	6616.34142803537	9778.89112427693	601.621264059226	0
1222.32	4942.84548115222	2606.08132072659	2326.76545351477	2427.66403910584	6572.12054024237	2036.20550112312	1011.18218647702	1120.3081995165	7231.02462043403	8205.63171978342	5273.26645810405	892.04036695615	414.161757418246	788.858045086128	4072.35716929691	4888.2826701017	1081.95826858241	863.857228617313	3527.10272349813	15745.2417472391	1150.82686268245	1356.10079789373	456.753689763199	2178.00085689206	5438.5621981663	4595.563544165	2564.68482535861	5604.57196706904	555.599999999999	2531.66352049107	9727.28890124868	1123.32075896312	8533.74603793222	6484.18698400749	8569.35619231305	7867.91255329004	2308.72267294407	7961.4403397171	612.374838290748	1155.82893840468	9191.27501166758	6874.94493927439	1840.76193833102	7356.84827203391	17736.425121132	5906.3427309538	8637.9508028085	1419.7691719106	1237.61816839014
2383.5194539588	5571.42538313638	3678.27504116292	4476.87034445336	4280.39677128045	8996.0391131182	565.224677793742	2215.89150901087	2787.17921859683	9682.28668487392	10782.9805133849	7673.3512987396	2303.42709844858	2180.63143490196	2307.53714873556	6395.93016194054	4930.40488580896	1630.39114093339	3266.28687374683	5555.08588086033	17579.1063569226	3388.97203378493	1282.23228562853	2217.54374970011	3644.07854005321	7586.95755898519	3345.30656423192	3955.25066401514	7877.5247133553	2426.81767900218	2947.30306832452	12048.3920695154	1685.09597883561	10944.0490716799	8516.24635112553	11025.4661323916	10385.6084382305	4293.61237243788	10449.4034714081	3059.5220009607	2524.69694556896	11494.7257310367	8831.45411461569	2001.47344969353	9896.2331797312	19641.1158394439	8329.27264370055	8116.27007190471	3272.49569579661	2681.81992160017
4900.25811317658	4381.84297499534	4092.48336772898	2792.24269087379	3092.71417256288	1755.84350262249	6788.74715754637	5047.92414708672	4479.15972072503	2455.59762549011	3941.30758621212	476.977228714717	4961.2671376465	5254.62205473678	5603.06852474593	867.536381494906	5368.84229470253	5992.71763665444	4726.36751504693	1895.467407959	12312.2788024365	4894.59112949201	6216.62194437977	5375.56385094999	3822.63947320565	910.684624871616	7137.76145188646	3665.33842890617	728.697796127418	4880.59769575988	6954.24003339003	4819.41562050559	5581.90811689684	5995.68005610164	1900.04181855461	3780.84944306449	4944.8371363401	3015.59288926797	3254.65855345568	4771.8375810924	4749.52653743548	4276.65273108667	2347.75233810408	5465.71544968985	2889.67014575534	13098.5338127109	1114.25317982908	7876.87659590036	5378.25310734443	5747.27177554718
979.661695158146	4198.13821381242	1896.8592087725	1501.81676663878	1574.6614129697	5907.6167261465	2598.12880968922	970.686977804122	591.152174067457	6586.97638807549	7714.84162360417	4589.19822902203	846.394471177771	1081.47410259796	1642.39511264769	3338.33581268462	4279.17055927038	1829.28076750975	1348.10158060855	2695.0434770642	15701.7058581867	1685.87912491292	2019.59134196469	1276.36674359254	1401.59004744209	4650.37318793131	4399.71760598616	1773.99173260628	4858.65089768915	681.67749057806	3371.30109855242	9020.17094515455	1428.35665136318	8425.25576967054	5675.99769086709	7931.18665256429	7652.19719685461	1457.40468734359	7347.51955837781	1161.8799791197	825.918717311076	8474.77479858253	6055.67363659646	1724.18324360831	6798.4209439953	17253.1728757813	5239.33452912642	8037.6799996296	2098.03410673391	2055.49635619017
2116.12995274883	5111.52	2941.11121701119	1850.24095311154	2233.91259593517	5481.48143442635	3281.09506623416	2027.79438157326	1765.36902164736	6110.28458424934	6977.92569396836	4229.94034144022	1890.61361008374	1666.25496567001	1727.88699379833	3151.59741910731	5350.38219914632	2271.39123951165	788.746824268212	2941.24618919528	14604.2616177577	995.795408161505	2583.27938166467	1638.36048355674	2391.82458844758	4594.99010731565	5569.06607674707	2703.65667044814	4656.75609601683	1588.83299850309	3057.13854032311	8657.16748394092	2326.03785705773	7338.52544109682	5676.92200405722	7431.05974297127	6632.69534813781	2022.15846761436	6806.41597915431	864.238007185029	1976.80983645404	8139.60454197649	6100.98623856751	2851.48339895215	6166.0351524589	16484.2172629978	4828.50381399179	9077.81564859007	1501.66418094312	1809.69894225309
16781.1885833576	16731.7043555195	17057.684665194	15397.5492699136	15917.2849144415	11437.7554821951	16572.1603662761	16635.7868029511	16438.6770938844	10769.5398896022	9140.17506727978	12599.3585425922	16503.9210704524	15944.3537719139	15322.6612566185	13794.7165409914	17758.7951266689	15895.3475789094	14779.4716170985	14946.2945932194	1170.2068835215	14493.4206415863	16171.7722785209	15689.7694293552	16602.9798503184	13246.434493356	19753.9709494069	16616.9579177864	12755.4368531908	16164.3996461192	14012.6530146354	9156.06373161298	16673.5527403347	7572.0969729877	12715.125812984	9614.1313626733	8479.50648780215	15731.8787568034	9978.77302848128	15030.0496118811	16651.2402346247	9668.20664466071	12583.9560338669	17478.7381982018	10200.414992145	3131.55232961954	11995.0290116845	15091.2195034153	14324.1090221025	14769.6826917614
2469.31515159432	6336.94239110385	4036.04863176486	3959.08928914978	4048.72137431652	8018.08076681582	1555.72434981193	2192.44642085867	2599.46155731384	8639.05180000824	9362.48879518958	6763.47351463451	2155.67517718792	1469.73654444275	864.238007185029	5631.72345820947	6055.5145342656	888.814526705519	1765.21945970771	5159.77102359001	15646.2171323956	1710.27702085271	1078.29996042724	1214.50609361566	3704.67330060817	7036.30800196221	5087.93006454673	4092.7972921991	7159.16716391304	1966.12564239663	1127.18334931839	11193.742512084	1817.58938458346	9023.96095950863	8096.5261489954	9947.27107411586	8579.27128929674	3940.85406747788	9313.64481635929	1682.64883804221	2498.16299042751	10677.09804853	8496.00479206802	2714.65674541984	8639.55984878316	18112.56	7366.02626473119	9656.87452450913	1399.29495199249	816.193035669372
343.271505488077	4197.35073291611	1880.79867135109	2182.92988106272	2064.36118753853	6692.97421743305	1837.91073981293	137.273107749935	513.281665926744	7380.71100151682	8554.38460649905	5370.11050015552	0	732.128582094457	1477.44298285321	4093.73173831142	4039.80077647817	1320.3967698455	1733.43168798637	3310.62506992102	16493.9226845184	2037.93129658768	1382.03744800094	1032.62070128561	1578.04665284651	5326.99431324953	3736.49506509351	1958.83470942698	5586.97903183659	342.329078652696	3210.63158282813	9761.05378393504	621.176810233732	9221.02202547455	6306.79981995631	8723.09652914055	8476.85449260078	2032.79040145265	8152.99076222812	1486.16623164877	342.6575579276	9209.92665699065	6657.96736389246	978.968592919214	7625.06413429197	18057.880898645	6026.63493683607	7771.39987138231	2300.75693787237	2023.90582410022
6872.78494333216	3420.41159964959	5556	6823.30728117616	6311.00637713951	8040.72315341371	7853.93726313004	7125.80247862218	6972.21143350008	8403.99106649564	10085.1890390269	7624.67640244771	7215.90281072933	7936.23829616744	8673.16054532992	7140.0024327798	3183.87297611983	8278.5348202301	8790.42273087134	6275.42067729056	14468.0300003252	9127.37507992196	8089.12086557816	8235.52951880209	6087.48612057007	6525.27386444087	4419.59942639983	5767.56433901408	7049.96801605067	7526.26152555986	10282.5731576719	8436.66427674486	7364.39668255587	12973.7175195392	6201.26502886966	8855.96768489954	11934.4380106732	6546.59558354891	8910.08468582261	8581.15558165051	6918.24412931335	8143.40592143624	5989.00930008975	6453.78286221429	9221.08124567505	12412.5871574685	7879.0925006608	627.08125918551	9487.2251081413	9233.54700684398
7037.45069015553	4679.5675436112	5749.75546058864	5087.77643869785	5141.73012887178	2143.29676309241	9011.31320434664	7253.10827005413	6690.55719856551	2279.36439089609	3900.00657725446	2652.95780650728	7203.67797274429	7670.26560952414	8152.10870346631	3446.16786661988	5778.73366263646	8416.3823972676	7371.63966534015	3903.39463061426	11028.068069292	7577.24592873546	8569.14631953918	7851.85793284249	5739.66860218308	1996.66288118048	8053.7268829644	5433.09347415352	2034.444888901	7223.92286139353	9645.99361536758	2931.47974709092	7803.62981938432	6844.73561424277	920.01920583569	2750.1622226473	5854.52256407378	5177.75756117665	2725.34535001199	7376.80499944903	6916.84801385886	2420.54494737577	551.657737483925	7399.05090269632	3096.01826789769	10967.2226854543	2381.0534001653	6620.71325903037	8074.34069694014	8383.58988454948
888.959999999998	4644.35779574628	2306.73540331059	2205.42065497051	2233.09017606133	6578.96038111153	1946.95047467003	684.292223762183	819.312810764483	7250.73952288548	8304.56133788332	5266.37318812274	560.826091937559	377.470090694903	1028.79815403373	4030.71743082924	4561.91610971956	1124.71642998429	1177.13187316845	3394.7092967583	16013.9940702696	1477.36578538686	1326.85752984363	608.623089514282	1908.31731506741	5354.63943983493	4282.41322453648	2297.58390681758	5555.9656647856	222.240000000014	2791.18144458227	9709.32989791719	887.988604988625	8769.33007710559	6379.97975685248	8593.96934826038	8070.26029215702	2141.11457099434	7999.02409866906	927.929652164875	826.203410196416	9166.41816261994	6757.58112754666	1523.09644281114	7422.47683077906	17865.4352476324	5910.79387803424	8308.14229416031	1751.49307990031	1531.77716012988
686.064347178291	4556.65369701392	2254.48566415763	2511.00472852405	2431.91063413774	6980.2613469101	1525.54716929981	409.397580674188	885.020261479625	7661.33781750543	8770.26065661797	5660.1535125487	384.852786069821	444.480000000005	1164.14791714845	4398.49569618037	4347.83530631248	936.303275533341	1620.13919443327	3662.97165568782	16501.8467111567	1888.98754783777	1008.62102606013	732.272754579816	1962.87020027207	5667.03737433236	3852.72141515486	2343.50853802591	5907.21164346003	398.184093296934	2858.24615410083	10077.9884101752	386.843938733643	9268.91877127796	6661.33630961622	9005.49519901192	8571.78946687822	2385.8179077685	8422.64961301298	1369.05626248131	723.823764816506	9529.53190373557	7019.4940713852	1121.51978066194	7868.26367920598	18325.0954291194	6312.1990866397	8051.48592068114	2076.99592220068	1727.47267928743
4907.05825789298	1096.14542884983	3342.60779476919	4111.44	3689.90215276505	5357.32144901146	6545.60223814501	5183.8555901717	4816.60434866067	5860.15966768247	7623.33038054975	4718.50459216015	5222.55711113473	5935.5977540816	6661.13526222918	4163.21685676111	1975.62829423281	6511.8370818887	6435.55563734886	3356.85749054486	14627.1490657576	6764.0824364046	6462.40441298777	6224.6786497129	3739.37325394984	3657.23990033866	4298.45641778904	3356.12393646129	4205.50241090455	5449.34628031912	8421.1855071773	6783.15552345977	5612.27511490337	10242.880507639	3613.34624844438	6675.97005191787	9180.96790409487	3901.15491435527	6523.14586331265	6280.39350836774	4881.27937528087	6324.36695457744	3560.93292122197	4819.08167333711	6629.83175878572	13598.7938767781	5063.88954197851	3589.47916491937	7215.16157184079	7153.70019288472
16037.2480296002	14598.8259017576	15494.5843938967	14079.9631542286	14483.6853208412	9677.85793428102	17102.3134168548	16051.7766216118	15594.2020149889	8981.93186654476	7529.46996181406	10946.0969570856	15921.2956210982	15707.1613380101	15380.7027472508	12227.2096378696	15606.2068648017	16067.4841309972	14506.124174961	13300.7992019348	1013.9014661139	14325.4267850802	16421.3535874753	15573.0416285425	15221.2159177248	11394.0842676678	17907.5624678447	15075.7172232567	10960.5909344724	15659.2356509243	14735.6142810137	7093.07565303296	16407.907190556	6773.30373682792	10719.9801650906	7723.50952950365	7452.33690623179	14366.563851827	8176.63698276258	14740.2023334884	15873.8548329976	7625.00294033843	10538.2082549582	16746.07512234	8544.02091017164	2577.59192404082	10298.3332963698	13507.0875010102	14374.9012447824	14952.3640563691
2024.56965613343	5306.96577932761	3348.78136442969	4116.39227538055	3923.55011645575	8636.64237033823	333.648224258344	1855.44176182901	2426.7119169433	9323.58611301176	10440.2810583263	7313.82256894029	1943.71910135497	1852.19143066401	2051.42736001989	6035.64561756811	4720.3426244284	1364.35226422285	2976.96885576533	5197.4762139433	17530.9547042786	3122.93545190128	1009.32750388444	1914.70331584704	3294.72182408195	7228.91367295939	3293.19927550516	3612.62613548932	7517.27870202371	2074.59590213349	2900.48287253361	11688.5932770985	1326.50363494983	10690.449419027	8163.6015567439	10666.4620650202	10098.5694190466	3934.2725341441	10092.32817112	2760.46336358139	2164.74883535299	11135.1002024593	8483.08382613332	1672.65575377277	9544.76293621771	20001.6	7970.10378693643	8023.24923873518	3049.18819840282	2473.69331156933
5622.61966704575	1836.81774681184	4144.67663961781	5203.57714893897	4727.21272389102	6480.52859593671	6988.51843324848	5894.38819392467	5626.22223174126	6924.31897224944	8667.68004787026	5939.36901226777	5959.53780511178	6691.27025128021	7435.65544532054	5409.46110962734	2064.77074452861	7167.92860053458	7369.82892814193	4563.79647099145	14754.296885346	7706.25924526592	7051.62218990984	6990.79043561727	4626.71797346113	4857.43086479502	4090.10532777493	4269.74146121201	5396.73196922764	6232.6024631333	9156.59209336446	7462.40207650704	6240.37153563769	11409.9908787213	4672.74409626582	7587.47884561706	10352.1456715684	4954.57900981035	7524.21490414074	7186.63895408927	5632.13875776051	7067.98381166646	4537.34261657728	5366.31416641893	7721.31847184987	13216.5327490576	6245.22787307109	2347.01697757133	8119.81771409191	7968.04540313033
2139.18346623086	5874.76768343367	3541.35864493309	3036.90390328814	3248.81622018376	6882.26904526368	2276.96320841693	1899.92260544372	2059.87249415635	7495.814001035	8231.54838469613	5644.47029176726	1798.04623804172	1111.2	532.824693867528	4558.086321957	5825.13642505145	1219.92097919815	629.476105781518	4217.99361148249	15122.0206962148	582.005184829368	1574.59500212633	839.657601461554	3092.31468428758	5990.4855554606	5374.42033076445	3473.56861820267	6071.3699882847	1480.83813646549	1711.47648787451	10056.3578843917	1823.2120357841	8113.25032787842	7066.66562720728	8800.30934181028	7572.61543269888	3093.78967033271	8166.01238514443	619.038635655872	2088.96975827121	9545.47009294751	7482.29188369073	2676.46741688646	7492.9801038603	17418.6054373207	6235.19633688116	9567.94557277011	526.310817843564	398.597920983444
9805.29826443559	8972.10622506062	9174.57032623223	7755.66261802171	8141.99201098707	3388.89459656985	11458.7147670494	9888.73240375811	9360.40704857849	2721.33669659777	1222.72561961928	4610.83542455391	9775.83164881518	9828.0643764047	9867.07496656452	5885.57909562152	10075.5563057029	10461.2891156211	8858.26981510715	6977.45346817668	7230.37024319562	8841.245337426	10773.1102285409	9829.61774561323	8879.41096566057	5201.20645199089	12145.1880982932	8745.61380021537	4705.29884301877	9595.66159000668	10439.1457466563	2343.58538061038	10362.6533038306	3081.28186053985	4834.05362090403	1748.69409147404	2593.58127734959	8030.31322298393	1945.64458933492	9023.16984801411	9643.60152924402	2471.50846254523	4851.73403588357	10456.0481483965	2202.1996248941	8339.08372798706	3973.47753525436	10902.876968329	9156.6935065231	9724.44458614533
6576.60846924027	4423.120534398	5328.59516552488	4604.25851483717	4676.03516222843	1887.67708623532	8549.98368341564	6786.75455848653	6221.12435556411	2171.58070659066	3888.34206057088	2204.48217634341	6733.66680436313	7186.99043707851	7660.46338396583	2951.08493898563	5531.45045631086	7934.00273841912	6876.031633852	3426.64352113672	11365.1997496208	7081.71776668788	8093.36007730978	7364.46371893634	5291.23291001736	1500.95822364185	7762.67636822155	4996.26281850836	1563.68296944691	6745.25740748188	9150.42116767425	3273.40508599781	7337.93401323108	6748.46034838235	429.728577822282	2886.6106218353	5727.4144837846	4703.66448361048	2744.97855550154	6882.10451213003	6452.51531308465	2737.71744374784	245.145919808149	6961.90511926755	2989.17390966445	11418.2589518064	2006.80815748579	6707.08949505706	7579.09293897827	7888.33077486616
8098.76216309333	6830.41010773379	7223.33152352352	5991.31926646253	6286.54429167409	1451.22994506859	9949.83550424252	8235.96551397655	7672.02595168184	765.538884173482	1477.03035537902	2774.01310535995	8142.78383210243	8364.08323613618	8594.23339158593	4063.80988078931	7935.7066837225	9076.92333054454	7626.05705931732	5045.96623866057	9225.75733344916	7706.91571459219	9336.06542491706	8441.31154841687	7007.75468868385	3129.53372427487	10053.5214049902	6815.55670130614	2685.23222720796	8033.23767974534	9624.36571383809	1860.54312341298	8760.13517484558	4479.83317022688	2690.91713671098	580.325062787196	3564.85449487055	6217.80541290114	307.494715922569	7731.45270319668	7945.89685470419	1448.69215493426	2732.78862905223	8666.21879068131	1016.48397742962	9915.4193199216	2116.16087478189	9038.70074746707	8125.29171032384	8610.18149838736
3444.61256875265	502.97734891713	1885.71144795985	2903.26506931866	2401.99688668434	5475.51604740029	5115.72243397958	3721.46434171397	3369.0821982225	6097.70342040775	7819.20884195928	4499.78535822007	3762.42936256019	4479.78386167351	5210.86703055059	3567.63407256391	1322.96820076562	5048.70835234262	5051.30240468508	2500.58728726096	15671.4142079103	5385.8185544226	5002.97334755337	4771.52085331798	2316.60704655238	3639.90428157358	3415.77767342349	1946.50130266322	4175.84692197413	3997.56958446886	6967.0749898697	7584.37441354977	4151.0115580077	10022.8814249905	4034.60298681132	7163.16121445871	8983.37676959767	2633.94790203939	6858.40171560565	4878.80369324994	3422.04131185488	7068.21260354252	4151.86286506678	3375.72533898461	6762.2571059873	15006.8910610863	5010.64478315266	4544.2555088695	5815.28832813051	5715.41035481612
17376.0992375417	16251.0774207704	17209.5443645645	15676.5117636886	16136.2804722925	11404.1880062084	17445.4710643114	17284.9895972184	16977.925824876	10713.283479235	9192.93683551951	12645.4294277577	17148.1632922324	16675.507908731	16107.3663012698	13904.9862933403	17148.9851013152	16714.1712340842	15471.8026583387	15013.2118753495	805.761254129717	15208.7206248337	17009.1391109073	16444.2314826691	16867.8747408151	13146.2359136264	18957.2604299234	16776.6429677103	12700.4289610542	16822.6410936257	14876.1962079609	8844.64210061035	17423.0769819947	7988.39098454501	12478.725578652	9474.63383967969	8816.58806211337	15989.0911115781	9909.08241026176	15723.084941927	17226.9262816252	9380.45148555351	12288.0155604007	18116.9537832533	10231.2828413875	2253.90428160785	12008.4568759394	14213.8633694011	15088.8591601719	15568.4630340263
1294.35072256511	3236.22741351833	1064.73281148482	864.129446627711	625.011633936272	5384.5334198454	3257.50501975551	1490.29403751519	926.508290612423	6082.83647483884	7418.06174442042	4069.60272729706	1439.77810743767	1990.97677162193	2634.71722691876	2773.04151478124	3460.3532205254	2706.32618354408	2312.38794143965	1881.7307857102	15733.2604985022	2644.61930653221	2815.61569214695	2236.285013056	504.574232757045	3910.67993302103	4075.41947748217	805.7610407556	4208.33817971872	1504.52045453027	4379.83456147457	8372.23242090842	2041.64373559681	8600.99111118061	4870.88580403555	7410.57110977053	7718.55184691422	618.636248694124	6875.91573505896	2154.62931589946	1159.48476998777	7817.95780582743	5218.39675229211	1843.45924703365	6424.38439432305	16682.6850653576	4729.77520000901	7175.87247563545	3088.83934457523	3068.0793457288
1350.77702799727	4358.49325956801	2118.03800214121	1376.88865277971	1584.1373353817	5633.69358531974	2889.85696815384	1332.67041509332	951.015666663403	6304.29092164548	7382.49033690519	4323.5667988572	1203.85729957234	1300.57191519418	1728.26263836275	3102.56421475005	4524.51146016468	2037.42476614297	1200.03207465668	2574.4975961222	15330.5133392024	1527.08146986864	2269.33628723317	1431.27412528472	1583.46	4462.92663207388	4756.31548073481	1925.3645821009	4633.42517599871	990.475958211871	3381.73991629186	8771.96687987885	1759.22739973993	8054.19042971334	5511.38790724733	7647.43036878167	7282.68718378041	1419.08710081485	7053.10699079754	1071.59390150532	1196.14446881904	8231.82354015703	5906.10442559085	2095.17144347221	6483.67773271995	16938.605932316	4965.73500060329	8269.46916269113	1988.22084742591	2055.24137830332
4661.2899971237	3483.44196549822	3576.84839720193	2638.14924248435	2761.18013396056	2325.53016850874	6624.153071863	4854.88929008538	4283.45469695606	2993.61600325368	4652.64037922067	1343.55802820358	4792.54890019774	5219.08847542548	5691.09082688741	1115.33808040738	4513.500764485	5966.84501206652	4933.11382819854	1487.04807627617	12891.6288414834	5158.36107830936	6136.57683776103	5393.12057064526	3431.3582250248	554.026108384385	6435.95148755102	3189.12956892009	1006.8603549266	4784.94103536075	7219.70389462965	5025.32215737065	5405.57702589274	6914.7382060549	1542.34035460127	4215.19221815866	5857.03056235222	2760.63741461765	3790.69041980191	4924.90639082426	4527.82550131146	4469.89815414392	1945.27230756718	5118.31626711197	3589.57866598661	13317.4061599887	1818.98488212543	6924.0219737554	5661.98067040031	5936.13699282668
8946.37316702688	7474.03989548679	8032.0430519293	6838.34150104768	7121.45022657154	2301.34014025472	10802.5239632908	9086.53200068696	8521.47445576677	1617.93559055393	1550.87706008592	3624.40640271875	8994.21721969496	9215.34728511859	9434.44996509458	4910.83568178119	8583.26946657228	9925.81259366692	8459.11335476959	5870.45112444154	8449.91456765352	8528.88932253524	10187.3974264995	9289.35665436517	7837.20507070369	3911.76284855317	10772.0933484991	7632.22506905849	3500.55607345042	8885.92598854836	10409.7679802389	1168.06728246491	9612.01368236918	4460.16291556535	3332.36507026636	275.799670309894	3689.61252917974	7059.21980040219	914.551460287647	8570.71742798087	8794.36759962732	969.934244707568	3279.63847968472	9503.99491326492	1659.06245251829	9063.78543605514	2967.80080759522	9271.01693684026	8935.48402851249	9433.87703592711
2199.97457589257	6029.42825291547	3771.94758229199	3897.5392352867	3916.85705500955	8132.84425595203	1083.57845763932	1927.59492359709	2402.37058596415	8776.0440750109	9607.80526156056	6848.9615128812	1917.78328136714	1320.67431976337	948.454833343171	5665.36037754231	5680.95321996081	598.428416622799	1950.9549532763	5090.82537699529	16119.2136859117	1973.07254397887	659.24075406096	1138.78833122705	3494.95866077856	7030.86608685066	4625.51412482341	3876.61443562556	7197.89328592737	1795.64914240135	1556.89185859153	11301.5107012976	1479.60384106117	9426.78685830161	8069.18447748895	10102.9145191011	8939.94992889597	3836.28033689629	9480.20608071931	1811.83427720844	2256.17016422483	10771.2888578524	8451.94196181056	2341.00117451578	8834.72262125179	18584.4662842319	7471.42071899237	9232.49489637058	1753.53835673252	1151.99508176616
950.857470467788	4207.91948412771	1901.24310594015	1536.18649588672	1601.01392763806	5945.451519525	2560.26243217261	936.038195825317	571.10657550231	6624.85830361843	7751.86918311208	4626.9729516911	810.826930853908	1046.6738495372	1615.48198945286	3375.67390412486	4278.38266524716	1794.20669390743	1343.63908466727	2728.22135191758	15731.2915472517	1681.42781462814	1982.67860862983	1245.1977043524	1412.11701964975	4686.08209532104	4378.12424698644	1787.03741887105	4895.60659782962	643.844854990918	3348.52261277538	9057.55426349584	1390.87569407659	8454.32940986239	5710.62290423236	7969.06813000415	7683.97720314224	1487.26390223008	7385.40043857258	1152.42535541815	798.809474738663	8512.04898516847	6089.53979903049	1695.55258889859	6836.03778108162	17290.946389612	5277.17407428535	8037.83682917665	2087.59212877589	2034.88284071488
[truncated: 28 more columns]
