# Supplementary material for: Why are some languages confused for others? Investigating data from the Great Language Game
Source: PLoS One. 2017 Apr 5;12(4):e0165934. doi: 10.1371/journal.pone.0165934 (PMC5381764; doi:10.1371/journal.pone.0165934)
Supplement: S7 Data — (ZIP) [file pone.0165934.s008.zip › S7_DistanceMatrixData/IndCor.csv]

	GLG	Population	Geographic	Phylogenetic	Lexical	Phonological
GLG	NA	NA	NA	NA	NA	NA
Population	-0.0264039005236833	NA	NA	NA	NA	NA
Geographic	-0.362401456721326	-0.092891644541685	NA	NA	NA	NA
Phylogenetic	-0.302089121496794	0.0157114449838026	0.489523013092709	NA	NA	NA
Lexical	-0.360814893090894	-0.0015447352396703	0.465859695759745	0.672480071903894	NA	NA
Phonological	-0.214128895258934	-0.0366228150374288	0.145097367714607	-0.0803621419175072	-0.0133457221791751	NA
