# Supplementary material for: Why are some languages confused for others? Investigating data from the Great Language Game
Source: PLoS One. 2017 Apr 5;12(4):e0165934. doi: 10.1371/journal.pone.0165934 (PMC5381764; doi:10.1371/journal.pone.0165934)
Supplement: S7 Data — (ZIP) [file pone.0165934.s008.zip › S7_DistanceMatrixData/IndCor_p.csv]

	GLG	Population	Geographic	Phylogenetic	Lexical	Phonological
GLG	NA	NA	NA	NA	NA	NA
Population	0.521	NA	NA	NA	NA	NA
Geographic	1e-04	0.026	NA	NA	NA	NA
Phylogenetic	1e-04	0.6694	1e-04	NA	NA	NA
Lexical	1e-04	0.9621	1e-04	1e-04	NA	NA
Phonological	0.0114	0.6476	0.0209	0.3771	0.8638	NA
