# Supplementary material for: Why are some languages confused for others? Investigating data from the Great Language Game
Source: PLoS One. 2017 Apr 5;12(4):e0165934. doi: 10.1371/journal.pone.0165934 (PMC5381764; doi:10.1371/journal.pone.0165934)
Supplement: S7 Data — (ZIP) [file pone.0165934.s008.zip › S7_DistanceMatrixData/PhoibleSegmentDist.csv]

Albanian	Amharic	Arabic	Armenian	Assyrian	Bangla	Basque	Bosnian	Bulgarian	Burmese	Cantonese	Central Tibetan	Croatian	Czech	Danish	Dari	Dinka	Dutch	Estonian	Farsi	Fijian	Finnish	French	German	Greek	Gujarati	Hausa	Hebrew	Hindi	Hungarian	Icelandic	Indonesian	Italian	Japanese	Kannada	Khmer	Korean	Kurdish	Lao	Latvian	Macedonian	Malay	Malayalam	Maltese	Mandarin	Maori	Nepali	Northern Ndebele	Northern Sami	Norwegian
0	0.627118644067797	0.701492537313433	0.405405405405405	NA	0.679245283018868	0.514285714285714	NA	0.591836734693878	0.531914893617021	0.6	NA	NA	NA	NA	NA	0.714285714285714	NA	NA	0.457142857142857	0.628571428571429	0.547619047619048	0.55	0.658536585365854	0.428571428571429	NA	0.547619047619048	0.6	0.851063829787234	0.584615384615385	0.58974358974359	NA	NA	0.552631578947368	NA	NA	0.65	0.617021276595745	NA	NA	NA	0.428571428571429	NA	0.545454545454545	0.615384615384615	0.714285714285714	0.615384615384615	NA	0.511111111111111	0.739130434782609
0.627118644067797	0	0.507462686567164	0.627118644067797	NA	0.694915254237288	0.728813559322034	NA	0.745762711864407	0.559322033898305	0.728813559322034	NA	NA	NA	NA	NA	0.702702702702703	NA	NA	0.64406779661017	0.675675675675676	0.576271186440678	0.677966101694915	0.745762711864407	0.728813559322034	NA	0.610169491525424	0.745762711864407	0.723404255319149	0.4	0.76271186440678	NA	NA	0.576271186440678	NA	NA	0.711864406779661	0.574468085106383	NA	NA	NA	0.661016949152542	NA	0.389830508474576	0.779661016949153	0.813559322033898	0.58974358974359	NA	0.488888888888889	0.779661016949153
0.701492537313433	0.507462686567164	0	0.776119402985075	NA	0.746268656716418	0.791044776119403	NA	0.82089552238806	0.686567164179104	0.835820895522388	NA	NA	NA	NA	NA	0.714285714285714	NA	NA	0.73134328358209	0.742857142857143	0.597014925373134	0.776119402985075	0.686567164179104	0.746268656716418	NA	0.671641791044776	0.776119402985075	0.648936170212766	0.447761194029851	0.776119402985075	NA	NA	0.671641791044776	NA	NA	0.761194029850746	0.51063829787234	NA	NA	NA	0.761194029850746	NA	0.432835820895522	0.835820895522388	0.82089552238806	0.769230769230769	NA	0.666666666666667	0.746268656716418
0.405405405405405	0.627118644067797	0.776119402985075	0	NA	0.69811320754717	0.621621621621622	NA	0.653061224489796	0.574468085106383	0.513513513513513	NA	NA	NA	NA	NA	0.805555555555556	NA	NA	0.486486486486487	0.638888888888889	0.642857142857143	0.625	0.780487804878049	0.621621621621622	NA	0.642857142857143	0.621621621621622	0.840425531914894	0.707692307692308	0.538461538461538	NA	NA	0.657894736842105	NA	NA	0.575	0.702127659574468	NA	NA	NA	0.540540540540541	NA	0.654545454545455	0.538461538461538	0.72972972972973	0.641025641025641	NA	0.6	0.760869565217391
NA	NA	NA	NA	NA	NA	NA	NA	NA	NA	NA	NA	NA	NA	NA	NA	NA	NA	NA	NA	NA	NA	NA	NA	NA	NA	NA	NA	NA	NA	NA	NA	NA	NA	NA	NA	NA	NA	NA	NA	NA	NA	NA	NA	NA	NA	NA	NA	NA	NA
0.679245283018868	0.694915254237288	0.746268656716418	0.69811320754717	NA	0	0.716981132075472	NA	0.735849056603774	0.490566037735849	0.660377358490566	NA	NA	NA	NA	NA	0.767441860465116	NA	NA	0.69811320754717	0.813953488372093	0.716981132075472	0.716981132075472	0.69811320754717	0.754716981132076	0.383333333333333	0.641509433962264	0.716981132075472	0.723404255319149	0.738461538461539	0.735849056603774	NA	NA	0.660377358490566	0.25	NA	0.641509433962264	0.723404255319149	NA	NA	NA	0.735849056603774	0.479166666666667	0.690909090909091	0.716981132075472	0.811320754716981	0.229166666666667	NA	0.688888888888889	0.660377358490566
0.514285714285714	0.728813559322034	0.791044776119403	0.621621621621622	NA	0.716981132075472	0	NA	0.795918367346939	0.680851063829787	0.607142857142857	NA	NA	NA	NA	NA	0.65625	NA	NA	0.6	0.666666666666667	0.666666666666667	0.7	0.804878048780488	0.571428571428571	NA	0.642857142857143	0.633333333333333	0.872340425531915	0.769230769230769	0.743589743589744	NA	NA	0.684210526315789	NA	NA	0.775	0.659574468085106	NA	NA	NA	0.392857142857143	NA	0.690909090909091	0.692307692307692	0.678571428571429	0.692307692307692	NA	0.555555555555556	0.782608695652174
NA	NA	NA	NA	NA	NA	NA	NA	NA	NA	NA	NA	NA	NA	NA	NA	NA	NA	NA	NA	NA	NA	NA	NA	NA	NA	NA	NA	NA	NA	NA	NA	NA	NA	NA	NA	NA	NA	NA	NA	NA	NA	NA	NA	NA	NA	NA	NA	NA	NA
0.591836734693878	0.745762711864407	0.82089552238806	0.653061224489796	NA	0.735849056603774	0.795918367346939	NA	0	0.63265306122449	0.755102040816326	NA	NA	NA	NA	NA	0.761904761904762	NA	NA	0.571428571428571	0.761904761904762	0.73469387755102	0.673469387755102	0.612244897959184	0.63265306122449	NA	0.73469387755102	0.795918367346939	0.851063829787234	0.692307692307692	0.714285714285714	NA	NA	0.714285714285714	NA	NA	0.775510204081633	0.638297872340426	NA	NA	NA	0.693877551020408	NA	0.672727272727273	0.755102040816326	0.857142857142857	0.761904761904762	NA	0.377777777777778	0.795918367346939
0.531914893617021	0.559322033898305	0.686567164179104	0.574468085106383	NA	0.490566037735849	0.680851063829787	NA	0.63265306122449	0	0.553191489361702	NA	NA	NA	NA	NA	0.739130434782609	NA	NA	0.531914893617021	0.739130434782609	0.617021276595745	0.553191489361702	0.739130434782609	0.595744680851064	NA	0.595744680851064	0.659574468085106	0.819148936170213	0.661538461538462	0.531914893617021	NA	NA	0.51063829787234	NA	NA	0.531914893617021	0.595744680851064	NA	NA	NA	0.553191489361702	NA	0.636363636363636	0.659574468085106	0.74468085106383	0.630434782608696	NA	0.565217391304348	0.659574468085106
0.6	0.728813559322034	0.835820895522388	0.513513513513513	NA	0.660377358490566	0.607142857142857	NA	0.755102040816326	0.553191489361702	0	NA	NA	NA	NA	NA	0.75	NA	NA	0.533333333333333	0.633333333333333	0.69047619047619	0.675	0.692307692307692	0.592592592592593	NA	0.738095238095238	0.566666666666667	0.893617021276596	0.769230769230769	0.564102564102564	NA	NA	0.631578947368421	NA	NA	0.525	0.74468085106383	NA	NA	NA	0.481481481481482	NA	0.745454545454545	0.58974358974359	0.592592592592593	0.666666666666667	NA	0.666666666666667	0.760869565217391
NA	NA	NA	NA	NA	NA	NA	NA	NA	NA	NA	0	0.694444444444444	0.789473684210526	NA	NA	NA	0.743589743589744	NA	NA	NA	NA	NA	NA	NA	NA	NA	NA	NA	NA	NA	0.5625	0.6875	NA	NA	0.674418604651163	NA	NA	0.6	NA	0.65625	NA	NA	NA	0.666666666666667	NA	NA	NA	NA	NA
NA	NA	NA	NA	NA	NA	NA	NA	NA	NA	NA	0.694444444444444	0	0.368421052631579	NA	NA	NA	0.487179487179487	NA	NA	NA	NA	NA	NA	NA	NA	NA	NA	NA	NA	NA	0.388888888888889	0.416666666666667	NA	NA	0.627906976744186	NA	NA	0.625	NA	0.305555555555556	NA	NA	NA	0.666666666666667	NA	NA	NA	NA	NA
NA	NA	NA	NA	NA	NA	NA	NA	NA	NA	NA	0.789473684210526	0.368421052631579	0	NA	NA	NA	0.41025641025641	NA	NA	NA	NA	NA	NA	NA	NA	NA	NA	NA	NA	NA	0.5	0.421052631578947	NA	NA	0.581395348837209	NA	NA	0.575	NA	0.368421052631579	NA	NA	NA	0.644444444444444	NA	NA	NA	NA	NA
NA	NA	NA	NA	NA	NA	NA	NA	NA	NA	NA	NA	NA	NA	NA	NA	NA	NA	NA	NA	NA	NA	NA	NA	NA	NA	NA	NA	NA	NA	NA	NA	NA	NA	NA	NA	NA	NA	NA	NA	NA	NA	NA	NA	NA	NA	NA	NA	NA	NA
NA	NA	NA	NA	NA	NA	NA	NA	NA	NA	NA	NA	NA	NA	NA	NA	NA	NA	NA	NA	NA	NA	NA	NA	NA	NA	NA	NA	NA	NA	NA	NA	NA	NA	NA	NA	NA	NA	NA	NA	NA	NA	NA	NA	NA	NA	NA	NA	NA	NA
0.714285714285714	0.702702702702703	0.714285714285714	0.805555555555556	NA	0.767441860465116	0.65625	NA	0.761904761904762	0.739130434782609	0.75	NA	NA	NA	NA	NA	0	NA	NA	0.71875	0.71875	0.6875	0.675675675675676	0.731707317073171	0.71875	NA	0.710526315789474	NA	0.852459016393443	0.725	NA	NA	NA	0.6875	NA	NA	0.71875	0.765957446808511	NA	NA	NA	NA	NA	NA	0.75	NA	0.743589743589744	NA	0.755555555555556	0.826086956521739
NA	NA	NA	NA	NA	NA	NA	NA	NA	NA	NA	0.743589743589744	0.487179487179487	0.41025641025641	NA	NA	NA	0	NA	NA	NA	NA	NA	NA	NA	NA	NA	NA	NA	NA	NA	0.538461538461538	0.461538461538462	NA	NA	0.558139534883721	NA	NA	0.525	NA	0.564102564102564	NA	NA	NA	0.688888888888889	NA	NA	NA	NA	NA
NA	NA	NA	NA	NA	NA	NA	NA	NA	NA	NA	NA	NA	NA	NA	NA	NA	NA	NA	NA	NA	NA	NA	NA	NA	NA	NA	NA	NA	NA	NA	NA	NA	NA	NA	NA	NA	NA	NA	NA	NA	NA	NA	NA	NA	NA	NA	NA	NA	NA
0.457142857142857	0.64406779661017	0.73134328358209	0.486486486486487	NA	0.69811320754717	0.6	NA	0.571428571428571	0.531914893617021	0.533333333333333	NA	NA	NA	NA	NA	0.71875	NA	NA	0	0.666666666666667	0.619047619047619	0.525	0.707317073170732	0.533333333333333	NA	0.619047619047619	0.633333333333333	0.819148936170213	0.676923076923077	0.615384615384615	NA	NA	0.605263157894737	NA	NA	0.6	0.702127659574468	NA	NA	NA	0.466666666666667	NA	0.654545454545455	0.666666666666667	0.733333333333333	0.666666666666667	NA	0.711111111111111	0.739130434782609
0.628571428571429	0.675675675675676	0.742857142857143	0.638888888888889	NA	0.813953488372093	0.666666666666667	NA	0.761904761904762	0.739130434782609	0.633333333333333	NA	NA	NA	NA	NA	0.71875	NA	NA	0.666666666666667	0	0.6	0.72972972972973	0.75609756097561	0.633333333333333	NA	0.631578947368421	NA	0.868852459016393	0.775	NA	NA	NA	0.733333333333333	NA	NA	0.65625	0.702127659574468	NA	NA	NA	NA	NA	NA	0.6875	NA	0.666666666666667	NA	0.711111111111111	0.782608695652174
0.547619047619048	0.576271186440678	0.597014925373134	0.642857142857143	NA	0.716981132075472	0.666666666666667	NA	0.73469387755102	0.617021276595745	0.69047619047619	NA	NA	NA	NA	NA	0.6875	NA	NA	0.619047619047619	0.6	0	0.571428571428571	0.523809523809524	0.642857142857143	NA	0.619047619047619	0.666666666666667	0.776595744680851	0.430769230769231	0.5	NA	NA	0.5	NA	NA	0.476190476190476	0.680851063829787	NA	NA	NA	0.571428571428571	NA	0.472727272727273	0.714285714285714	0.69047619047619	0.641025641025641	NA	0.6	0.630434782608696
0.55	0.677966101694915	0.776119402985075	0.625	NA	0.716981132075472	0.7	NA	0.673469387755102	0.553191489361702	0.675	NA	NA	NA	NA	NA	0.675675675675676	NA	NA	0.525	0.72972972972973	0.571428571428571	0	0.55	0.6	NA	0.714285714285714	0.7	0.882978723404255	0.630769230769231	0.55	NA	NA	0.6	NA	NA	0.625	0.617021276595745	NA	NA	NA	0.525	NA	0.690909090909091	0.65	0.725	0.717948717948718	NA	0.622222222222222	0.804347826086957
0.658536585365854	0.745762711864407	0.686567164179104	0.780487804878049	NA	0.69811320754717	0.804878048780488	NA	0.612244897959184	0.739130434782609	0.692307692307692	NA	NA	NA	NA	NA	0.731707317073171	NA	NA	0.707317073170732	0.75609756097561	0.523809523809524	0.55	0	0.658536585365854	NA	0.571428571428571	0.615384615384615	0.797872340425532	0.646153846153846	0.487179487179487	NA	NA	0.564102564102564	NA	NA	0.6	0.574468085106383	NA	NA	NA	0.58974358974359	NA	0.690909090909091	0.717948717948718	0.743589743589744	0.731707317073171	NA	0.777777777777778	0.565217391304348
0.428571428571429	0.728813559322034	0.746268656716418	0.621621621621622	NA	0.754716981132076	0.571428571428571	NA	0.63265306122449	0.595744680851064	0.592592592592593	NA	NA	NA	NA	NA	0.71875	NA	NA	0.533333333333333	0.633333333333333	0.642857142857143	0.6	0.658536585365854	0	NA	0.714285714285714	0.6	0.882978723404255	0.707692307692308	0.58974358974359	NA	NA	0.605263157894737	NA	NA	0.75	0.702127659574468	NA	NA	NA	0.37037037037037	NA	0.672727272727273	0.692307692307692	0.576923076923077	0.641025641025641	NA	0.711111111111111	0.826086956521739
NA	NA	NA	NA	NA	0.383333333333333	NA	NA	NA	NA	NA	NA	NA	NA	NA	NA	NA	NA	NA	NA	NA	NA	NA	NA	NA	0	NA	NA	0.233333333333333	NA	NA	NA	NA	NA	0.366666666666667	NA	NA	NA	NA	NA	NA	NA	0.533333333333333	NA	NA	NA	0.4	NA	NA	NA
0.547619047619048	0.610169491525424	0.671641791044776	0.642857142857143	NA	0.641509433962264	0.642857142857143	NA	0.73469387755102	0.595744680851064	0.738095238095238	NA	NA	NA	NA	NA	0.710526315789474	NA	NA	0.619047619047619	0.631578947368421	0.619047619047619	0.714285714285714	0.571428571428571	0.714285714285714	NA	0.351351351351351	0.69047619047619	0.819148936170213	0.692307692307692	0.714285714285714	NA	NA	0.547619047619048	NA	NA	0.642857142857143	0.74468085106383	NA	NA	NA	0.666666666666667	NA	0.563636363636364	0.80952380952381	0.761904761904762	0.692307692307692	NA	0.644444444444444	0.630434782608696
0.6	0.745762711864407	0.776119402985075	0.621621621621622	NA	0.716981132075472	0.633333333333333	NA	0.795918367346939	0.659574468085106	0.566666666666667	NA	NA	NA	NA	NA	NA	NA	NA	0.633333333333333	NA	0.666666666666667	0.7	0.615384615384615	0.6	NA	0.69047619047619	0	0.872340425531915	0.769230769230769	0.692307692307692	NA	NA	0.631578947368421	NA	NA	0.65	NA	NA	NA	NA	0.566666666666667	NA	0.745454545454545	0.692307692307692	0.7	NA	NA	NA	0.760869565217391
0.851063829787234	0.723404255319149	0.648936170212766	0.840425531914894	NA	0.723404255319149	0.872340425531915	NA	0.851063829787234	0.819148936170213	0.893617021276596	NA	NA	NA	NA	NA	0.852459016393443	NA	NA	0.819148936170213	0.868852459016393	0.776595744680851	0.882978723404255	0.797872340425532	0.882978723404255	0.233333333333333	0.819148936170213	0.872340425531915	0	0.659574468085106	0.851063829787234	NA	NA	0.808510638297872	0.344827586206897	NA	0.829787234042553	0.590163934426229	NA	NA	NA	0.893617021276596	0.517241379310345	0.670212765957447	0.882978723404255	0.914893617021277	0.362068965517241	NA	0.721311475409836	0.776595744680851
0.584615384615385	0.4	0.447761194029851	0.707692307692308	NA	0.738461538461539	0.769230769230769	NA	0.692307692307692	0.661538461538462	0.769230769230769	NA	NA	NA	NA	NA	0.725	NA	NA	0.676923076923077	0.775	0.430769230769231	0.630769230769231	0.646153846153846	0.707692307692308	NA	0.692307692307692	0.769230769230769	0.659574468085106	0	0.676923076923077	NA	NA	0.584615384615385	NA	NA	0.661538461538462	0.51063829787234	NA	NA	NA	0.707692307692308	NA	0.323076923076923	0.769230769230769	0.784615384615385	0.725	NA	0.511111111111111	0.769230769230769
0.58974358974359	0.76271186440678	0.776119402985075	0.538461538461538	NA	0.735849056603774	0.743589743589744	NA	0.714285714285714	0.531914893617021	0.564102564102564	NA	NA	NA	NA	NA	NA	NA	NA	0.615384615384615	NA	0.5	0.55	0.487179487179487	0.58974358974359	NA	0.714285714285714	0.692307692307692	0.851063829787234	0.676923076923077	0	NA	NA	0.58974358974359	NA	NA	0.475	NA	NA	NA	NA	0.58974358974359	NA	0.690909090909091	0.615384615384615	0.666666666666667	NA	NA	NA	0.695652173913043
NA	NA	NA	NA	NA	NA	NA	NA	NA	NA	NA	0.5625	0.388888888888889	0.5	NA	NA	NA	0.538461538461538	NA	NA	NA	NA	NA	NA	NA	NA	NA	NA	NA	NA	NA	0	0.290322580645161	NA	NA	0.651162790697674	NA	NA	0.5	NA	0.28125	NA	NA	NA	0.666666666666667	NA	NA	NA	NA	NA
NA	NA	NA	NA	NA	NA	NA	NA	NA	NA	NA	0.6875	0.416666666666667	0.421052631578947	NA	NA	NA	0.461538461538462	NA	NA	NA	NA	NA	NA	NA	NA	NA	NA	NA	NA	NA	0.290322580645161	0	NA	NA	0.674418604651163	NA	NA	0.525	NA	0.28125	NA	NA	NA	0.688888888888889	NA	NA	NA	NA	NA
0.552631578947368	0.576271186440678	0.671641791044776	0.657894736842105	NA	0.660377358490566	0.684210526315789	NA	0.714285714285714	0.51063829787234	0.631578947368421	NA	NA	NA	NA	NA	0.6875	NA	NA	0.605263157894737	0.733333333333333	0.5	0.6	0.564102564102564	0.605263157894737	NA	0.547619047619048	0.631578947368421	0.808510638297872	0.584615384615385	0.58974358974359	NA	NA	0	NA	NA	0.55	0.74468085106383	NA	NA	NA	0.578947368421053	NA	0.509090909090909	0.717948717948718	0.657894736842105	0.692307692307692	NA	0.711111111111111	0.717391304347826
NA	NA	NA	NA	NA	0.25	NA	NA	NA	NA	NA	NA	NA	NA	NA	NA	NA	NA	NA	NA	NA	NA	NA	NA	NA	0.366666666666667	NA	NA	0.344827586206897	NA	NA	NA	NA	NA	0	NA	NA	NA	NA	NA	NA	NA	0.276595744680851	NA	NA	NA	0.148936170212766	NA	NA	NA
NA	NA	NA	NA	NA	NA	NA	NA	NA	NA	NA	0.674418604651163	0.627906976744186	0.581395348837209	NA	NA	NA	0.558139534883721	NA	NA	NA	NA	NA	NA	NA	NA	NA	NA	NA	NA	NA	0.651162790697674	0.674418604651163	NA	NA	0	NA	NA	0.511627906976744	NA	0.767441860465116	NA	NA	NA	0.622222222222222	NA	NA	NA	NA	NA
0.65	0.711864406779661	0.761194029850746	0.575	NA	0.641509433962264	0.775	NA	0.775510204081633	0.531914893617021	0.525	NA	NA	NA	NA	NA	0.71875	NA	NA	0.6	0.65625	0.476190476190476	0.625	0.6	0.75	NA	0.642857142857143	0.65	0.829787234042553	0.661538461538462	0.475	NA	NA	0.55	NA	NA	0	0.787234042553192	NA	NA	NA	0.675	NA	0.690909090909091	0.55	0.675	0.641025641025641	NA	0.711111111111111	0.652173913043478
0.617021276595745	0.574468085106383	0.51063829787234	0.702127659574468	NA	0.723404255319149	0.659574468085106	NA	0.638297872340426	0.595744680851064	0.74468085106383	NA	NA	NA	NA	NA	0.765957446808511	NA	NA	0.702127659574468	0.702127659574468	0.680851063829787	0.617021276595745	0.574468085106383	0.702127659574468	NA	0.74468085106383	NA	0.590163934426229	0.51063829787234	NA	NA	NA	0.74468085106383	NA	NA	0.787234042553192	0	NA	NA	NA	NA	NA	NA	0.787234042553192	NA	0.787234042553192	NA	0.617021276595745	0.659574468085106
NA	NA	NA	NA	NA	NA	NA	NA	NA	NA	NA	0.6	0.625	0.575	NA	NA	NA	0.525	NA	NA	NA	NA	NA	NA	NA	NA	NA	NA	NA	NA	NA	0.5	0.525	NA	NA	0.511627906976744	NA	NA	0	NA	0.6	NA	NA	NA	0.555555555555556	NA	NA	NA	NA	NA
NA	NA	NA	NA	NA	NA	NA	NA	NA	NA	NA	NA	NA	NA	NA	NA	NA	NA	NA	NA	NA	NA	NA	NA	NA	NA	NA	NA	NA	NA	NA	NA	NA	NA	NA	NA	NA	NA	NA	NA	NA	NA	NA	NA	NA	NA	NA	NA	NA	NA
NA	NA	NA	NA	NA	NA	NA	NA	NA	NA	NA	0.65625	0.305555555555556	0.368421052631579	NA	NA	NA	0.564102564102564	NA	NA	NA	NA	NA	NA	NA	NA	NA	NA	NA	NA	NA	0.28125	0.28125	NA	NA	0.767441860465116	NA	NA	0.6	NA	0	NA	NA	NA	0.666666666666667	NA	NA	NA	NA	NA
0.428571428571429	0.661016949152542	0.761194029850746	0.540540540540541	NA	0.735849056603774	0.392857142857143	NA	0.693877551020408	0.553191489361702	0.481481481481482	NA	NA	NA	NA	NA	NA	NA	NA	0.466666666666667	NA	0.571428571428571	0.525	0.58974358974359	0.37037037037037	NA	0.666666666666667	0.566666666666667	0.893617021276596	0.707692307692308	0.58974358974359	NA	NA	0.578947368421053	NA	NA	0.675	NA	NA	NA	NA	0	NA	0.672727272727273	0.692307692307692	0.62962962962963	NA	NA	NA	0.760869565217391
NA	NA	NA	NA	NA	0.479166666666667	NA	NA	NA	NA	NA	NA	NA	NA	NA	NA	NA	NA	NA	NA	NA	NA	NA	NA	NA	0.533333333333333	NA	NA	0.517241379310345	NA	NA	NA	NA	NA	0.276595744680851	NA	NA	NA	NA	NA	NA	NA	0	NA	NA	NA	0.361702127659574	NA	NA	NA
0.545454545454545	0.389830508474576	0.432835820895522	0.654545454545455	NA	0.690909090909091	0.690909090909091	NA	0.672727272727273	0.636363636363636	0.745454545454545	NA	NA	NA	NA	NA	NA	NA	NA	0.654545454545455	NA	0.472727272727273	0.690909090909091	0.690909090909091	0.672727272727273	NA	0.563636363636364	0.745454545454545	0.670212765957447	0.323076923076923	0.690909090909091	NA	NA	0.509090909090909	NA	NA	0.690909090909091	NA	NA	NA	NA	0.672727272727273	NA	0	0.745454545454545	0.781818181818182	NA	NA	NA	0.727272727272727
0.615384615384615	0.779661016949153	0.835820895522388	0.538461538461538	NA	0.716981132075472	0.692307692307692	NA	0.755102040816326	0.659574468085106	0.58974358974359	0.666666666666667	0.666666666666667	0.644444444444444	NA	NA	0.75	0.688888888888889	NA	0.666666666666667	0.6875	0.714285714285714	0.65	0.717948717948718	0.692307692307692	NA	0.80952380952381	0.692307692307692	0.882978723404255	0.769230769230769	0.615384615384615	0.666666666666667	0.688888888888889	0.717948717948718	NA	0.622222222222222	0.55	0.787234042553192	0.555555555555556	NA	0.666666666666667	0.692307692307692	NA	0.745454545454545	0	0.743589743589744	0.717948717948718	NA	0.711111111111111	0.782608695652174
0.714285714285714	0.813559322033898	0.82089552238806	0.72972972972973	NA	0.811320754716981	0.678571428571429	NA	0.857142857142857	0.74468085106383	0.592592592592593	NA	NA	NA	NA	NA	NA	NA	NA	0.733333333333333	NA	0.69047619047619	0.725	0.743589743589744	0.576923076923077	NA	0.761904761904762	0.7	0.914893617021277	0.784615384615385	0.666666666666667	NA	NA	0.657894736842105	NA	NA	0.675	NA	NA	NA	NA	0.62962962962963	NA	0.781818181818182	0.743589743589744	0	NA	NA	NA	0.826086956521739
0.615384615384615	0.58974358974359	0.769230769230769	0.641025641025641	NA	0.229166666666667	0.692307692307692	NA	0.761904761904762	0.630434782608696	0.666666666666667	NA	NA	NA	NA	NA	0.743589743589744	NA	NA	0.666666666666667	0.666666666666667	0.641025641025641	0.717948717948718	0.731707317073171	0.641025641025641	0.4	0.692307692307692	NA	0.362068965517241	0.725	NA	NA	NA	0.692307692307692	0.148936170212766	NA	0.641025641025641	0.787234042553192	NA	NA	NA	NA	0.361702127659574	NA	0.717948717948718	NA	0	NA	0.666666666666667	0.608695652173913
NA	NA	NA	NA	NA	NA	NA	NA	NA	NA	NA	NA	NA	NA	NA	NA	NA	NA	NA	NA	NA	NA	NA	NA	NA	NA	NA	NA	NA	NA	NA	NA	NA	NA	NA	NA	NA	NA	NA	NA	NA	NA	NA	NA	NA	NA	NA	0	NA	NA
0.511111111111111	0.488888888888889	0.666666666666667	0.6	NA	0.688888888888889	0.555555555555556	NA	0.377777777777778	0.565217391304348	0.666666666666667	NA	NA	NA	NA	NA	0.755555555555556	NA	NA	0.711111111111111	0.711111111111111	0.6	0.622222222222222	0.777777777777778	0.711111111111111	NA	0.644444444444444	NA	0.721311475409836	0.511111111111111	NA	NA	NA	0.711111111111111	NA	NA	0.711111111111111	0.617021276595745	NA	NA	NA	NA	NA	NA	0.711111111111111	NA	0.666666666666667	NA	0	0.739130434782609
0.739130434782609	0.779661016949153	0.746268656716418	0.760869565217391	NA	0.660377358490566	0.782608695652174	NA	0.795918367346939	0.659574468085106	0.760869565217391	NA	NA	NA	NA	NA	0.826086956521739	NA	NA	0.739130434782609	0.782608695652174	0.630434782608696	0.804347826086957	0.565217391304348	0.826086956521739	NA	0.630434782608696	0.760869565217391	0.776595744680851	0.769230769230769	0.695652173913043	NA	NA	0.717391304347826	NA	NA	0.652173913043478	0.659574468085106	NA	NA	NA	0.760869565217391	NA	0.727272727272727	0.782608695652174	0.826086956521739	0.608695652173913	NA	0.739130434782609	0
NA	NA	NA	NA	NA	NA	NA	NA	NA	NA	NA	0.513513513513513	0.486486486486487	0.578947368421053	NA	NA	NA	0.666666666666667	NA	NA	NA	NA	NA	NA	NA	NA	NA	NA	NA	NA	NA	0.540540540540541	0.594594594594595	NA	NA	0.767441860465116	NA	NA	0.625	NA	0.432432432432432	NA	NA	NA	0.711111111111111	NA	NA	NA	NA	NA
0.578947368421053	0.661016949152542	0.791044776119403	0.631578947368421	NA	0.69811320754717	0.631578947368421	NA	0.653061224489796	0.553191489361702	0.631578947368421	NA	NA	NA	NA	NA	NA	NA	NA	0.578947368421053	NA	0.619047619047619	0.475	0.615384615384615	0.552631578947368	NA	0.738095238095238	0.631578947368421	0.872340425531915	0.707692307692308	0.615384615384615	NA	NA	0.578947368421053	NA	NA	0.65	NA	NA	NA	NA	0.5	NA	0.709090909090909	0.666666666666667	0.710526315789474	NA	NA	NA	0.739130434782609
0.771428571428571	0.7	0.771428571428571	0.785714285714286	NA	0.6	0.771428571428571	NA	0.8	0.7	0.785714285714286	NA	NA	NA	NA	NA	NA	NA	NA	0.814285714285714	NA	0.8	0.785714285714286	0.842857142857143	0.871428571428571	0.35	0.8	0.857142857142857	0.627659574468085	0.685714285714286	0.842857142857143	NA	NA	0.785714285714286	0.392156862745098	NA	0.8	NA	NA	NA	NA	0.814285714285714	0.490196078431373	0.671428571428571	0.814285714285714	0.871428571428571	0.411764705882353	NA	NA	0.728571428571429
0.342857142857143	0.542372881355932	0.701492537313433	0.472222222222222	NA	0.660377358490566	0.46875	NA	0.653061224489796	0.5	0.516129032258065	NA	NA	NA	NA	NA	0.6875	NA	NA	0.4375	0.6875	0.571428571428571	0.525	0.707317073170732	0.5625	NA	0.571428571428571	0.516129032258065	0.861702127659574	0.630769230769231	0.615384615384615	NA	NA	0.5	NA	NA	0.6	0.531914893617021	NA	NA	NA	0.354838709677419	NA	0.6	0.641025641025641	0.645161290322581	0.666666666666667	NA	0.511111111111111	0.760869565217391
0.5	0.76271186440678	0.791044776119403	0.605263157894737	NA	0.792452830188679	0.684210526315789	NA	0.489795918367347	0.702127659574468	0.763157894736842	NA	NA	NA	NA	NA	0.763157894736842	NA	NA	0.631578947368421	0.736842105263158	0.642857142857143	0.6	0.707317073170732	0.526315789473684	NA	0.69047619047619	0.710526315789474	0.893617021276596	0.723076923076923	0.666666666666667	NA	NA	0.657894736842105	NA	NA	0.775	0.659574468085106	NA	NA	NA	0.578947368421053	NA	0.672727272727273	0.717948717948718	0.736842105263158	0.692307692307692	NA	0.4	0.847826086956522
NA	NA	NA	NA	NA	NA	NA	NA	NA	NA	NA	NA	NA	NA	NA	NA	NA	NA	NA	NA	NA	NA	NA	NA	NA	NA	NA	NA	NA	NA	NA	NA	NA	NA	NA	NA	NA	NA	NA	NA	NA	NA	NA	NA	NA	NA	NA	NA	NA	NA
NA	NA	NA	NA	NA	NA	NA	NA	NA	NA	NA	NA	NA	NA	NA	NA	NA	NA	NA	NA	NA	NA	NA	NA	NA	NA	NA	NA	NA	NA	NA	NA	NA	NA	NA	NA	NA	NA	NA	NA	NA	NA	NA	NA	NA	NA	NA	NA	NA	NA
NA	NA	NA	NA	NA	NA	NA	NA	NA	NA	NA	NA	NA	NA	NA	NA	NA	NA	NA	NA	NA	NA	NA	NA	NA	NA	NA	NA	NA	NA	NA	NA	NA	NA	NA	NA	NA	NA	NA	NA	NA	NA	NA	NA	NA	NA	NA	NA	NA	NA
NA	NA	NA	NA	NA	NA	NA	NA	NA	NA	NA	0.642857142857143	0.476190476190476	0.523809523809524	NA	NA	NA	0.547619047619048	NA	NA	NA	NA	NA	NA	NA	NA	NA	NA	NA	NA	NA	0.476190476190476	0.523809523809524	NA	NA	0.720930232558139	NA	NA	0.571428571428571	NA	0.476190476190476	NA	NA	NA	0.711111111111111	NA	NA	NA	NA	NA
0.660377358490566	0.559322033898305	0.537313432835821	0.773584905660377	NA	0.622641509433962	0.69811320754717	NA	0.849056603773585	0.679245283018868	0.811320754716981	NA	NA	NA	NA	NA	0.666666666666667	NA	NA	0.811320754716981	0.722222222222222	0.528301886792453	0.735849056603774	0.660377358490566	0.773584905660377	NA	0.60377358490566	0.754716981132076	0.691489361702128	0.492307692307692	0.754716981132076	NA	NA	0.622641509433962	NA	NA	0.69811320754717	0.659574468085106	NA	NA	NA	0.716981132075472	NA	0.490909090909091	0.792452830188679	0.792452830188679	0.58974358974359	NA	0.711111111111111	0.622641509433962
NA	NA	NA	NA	NA	NA	NA	NA	NA	NA	NA	NA	NA	NA	NA	NA	NA	NA	NA	NA	NA	NA	NA	NA	NA	NA	NA	NA	NA	NA	NA	NA	NA	NA	NA	NA	NA	NA	NA	NA	NA	NA	NA	NA	NA	NA	NA	NA	NA	NA
NA	NA	NA	NA	NA	NA	NA	NA	NA	NA	NA	0.702702702702703	0.216216216216216	0.342105263157895	NA	NA	NA	0.487179487179487	NA	NA	NA	NA	NA	NA	NA	NA	NA	NA	NA	NA	NA	0.432432432432432	0.432432432432432	NA	NA	0.581395348837209	NA	NA	0.6	NA	0.324324324324324	NA	NA	NA	0.666666666666667	NA	NA	NA	NA	NA
0.72	0.593220338983051	0.582089552238806	0.74	NA	0.660377358490566	0.78	NA	0.68	0.58	0.72	NA	NA	NA	NA	NA	0.75	NA	NA	0.62	0.71875	0.58	0.7	0.52	0.72	NA	0.62	0.72	0.797872340425532	0.615384615384615	0.64	NA	NA	0.6	NA	NA	0.64	0.680851063829787	NA	NA	NA	0.7	NA	0.581818181818182	0.8	0.8	0.666666666666667	NA	0.733333333333333	0.62
NA	NA	NA	NA	NA	NA	NA	NA	NA	NA	NA	0.65625	0.611111111111111	0.657894736842105	NA	NA	NA	0.666666666666667	NA	NA	NA	NA	NA	NA	NA	NA	NA	NA	NA	NA	NA	0.483870967741935	0.5	NA	NA	0.744186046511628	NA	NA	0.6	NA	0.5625	NA	NA	NA	0.688888888888889	NA	NA	NA	NA	NA
0.514285714285714	0.728813559322034	0.82089552238806	0.594594594594595	NA	0.735849056603774	0.428571428571429	NA	0.795918367346939	0.659574468085106	0.518518518518519	NA	NA	NA	NA	NA	0.71875	NA	NA	0.633333333333333	0.5	0.714285714285714	0.675	0.853658536585366	0.423076923076923	NA	0.69047619047619	0.6	0.904255319148936	0.769230769230769	0.615384615384615	NA	NA	0.684210526315789	NA	NA	0.675	0.723404255319149	NA	NA	NA	0.481481481481482	NA	0.690909090909091	0.666666666666667	0.56	0.743589743589744	NA	0.644444444444444	0.826086956521739
0.444444444444444	0.661016949152542	0.761194029850746	0.405405405405405	NA	0.660377358490566	0.638888888888889	NA	0.693877551020408	0.446808510638298	0.416666666666667	NA	NA	NA	NA	NA	NA	NA	NA	0.444444444444444	NA	0.619047619047619	0.525	0.641025641025641	0.555555555555556	NA	0.716216216216216	0.583333333333333	0.861702127659574	0.692307692307692	0.461538461538462	NA	NA	0.605263157894737	NA	NA	0.475	NA	NA	NA	NA	0.472222222222222	NA	0.672727272727273	0.564102564102564	0.694444444444444	NA	NA	NA	0.760869565217391
NA	NA	NA	NA	NA	NA	NA	NA	NA	NA	NA	0.685714285714286	0.611111111111111	0.605263157894737	NA	NA	NA	0.58974358974359	NA	NA	NA	NA	NA	NA	NA	NA	NA	NA	NA	NA	NA	0.685714285714286	0.714285714285714	NA	NA	0.651162790697674	NA	NA	0.725	NA	0.685714285714286	NA	NA	NA	0.8	NA	NA	NA	NA	NA
0.571428571428571	0.661016949152542	0.656716417910448	0.675675675675676	NA	0.641509433962264	0.535714285714286	NA	0.816326530612245	0.574468085106383	0.571428571428571	NA	NA	NA	NA	NA	0.625	NA	NA	0.5	0.533333333333333	0.547619047619048	0.65	0.487179487179487	0.535714285714286	NA	0.5	0.466666666666667	0.808510638297872	0.676923076923077	0.615384615384615	NA	NA	0.526315789473684	NA	NA	0.5	0.659574468085106	NA	NA	NA	0.464285714285714	NA	0.672727272727273	0.717948717948718	0.535714285714286	0.58974358974359	0.757575757575758	0.644444444444444	0.630434782608696
NA	NA	NA	NA	NA	0.479166666666667	NA	NA	NA	NA	NA	0.666666666666667	0.305555555555556	0.526315789473684	NA	NA	NA	0.641025641025641	NA	NA	NA	NA	NA	NA	NA	0.516666666666667	NA	NA	0.517241379310345	NA	NA	0.454545454545455	0.515151515151515	NA	0.276595744680851	0.651162790697674	NA	NA	0.65	NA	0.424242424242424	NA	0.13953488372093	NA	0.755555555555556	NA	0.340425531914894	NA	NA	NA
0.641025641025641	0.694915254237288	0.671641791044776	0.641025641025641	NA	0.566037735849057	0.692307692307692	NA	0.755102040816326	0.531914893617021	0.564102564102564	NA	NA	NA	NA	NA	0.6875	NA	NA	0.615384615384615	0.6	0.476190476190476	0.625	0.41025641025641	0.641025641025641	NA	0.571428571428571	0.564102564102564	0.808510638297872	0.661538461538462	0.461538461538462	NA	NA	0.487179487179487	NA	NA	0.4	0.680851063829787	NA	NA	NA	0.641025641025641	NA	0.690909090909091	0.564102564102564	0.641025641025641	0.58974358974359	NA	0.6	0.565217391304348
NA	NA	NA	NA	NA	NA	NA	NA	NA	NA	NA	NA	NA	NA	NA	NA	NA	NA	NA	NA	NA	NA	NA	NA	NA	NA	NA	NA	NA	NA	NA	NA	NA	NA	NA	NA	NA	NA	NA	NA	NA	NA	NA	NA	NA	NA	NA	0.666666666666667	NA	NA
NA	NA	NA	NA	NA	NA	NA	NA	NA	NA	NA	0.59375	0.694444444444444	0.763157894736842	NA	NA	NA	0.743589743589744	NA	NA	NA	NA	NA	NA	NA	NA	NA	NA	NA	NA	NA	0.548387096774194	0.666666666666667	NA	NA	0.813953488372093	NA	NA	0.675	NA	0.625	NA	NA	NA	0.8	NA	NA	NA	NA	NA
0.5	0.677966101694915	0.73134328358209	0.525	NA	0.679245283018868	0.65	NA	0.612244897959184	0.531914893617021	0.65	NA	NA	NA	NA	NA	0.636363636363636	NA	NA	0.475	0.636363636363636	0.5	0.55	0.375	0.625	NA	0.547619047619048	0.725	0.819148936170213	0.646153846153846	0.475	NA	NA	0.475	NA	NA	0.5	0.574468085106383	NA	NA	NA	0.6	NA	0.6	0.675	0.7	0.692307692307692	NA	0.622222222222222	0.565217391304348
NA	NA	NA	NA	NA	NA	NA	NA	NA	NA	NA	0.5	0.527777777777778	0.578947368421053	NA	NA	NA	0.58974358974359	NA	NA	NA	NA	NA	NA	NA	NA	NA	NA	NA	NA	NA	0.483870967741935	0.466666666666667	NA	NA	0.790697674418605	NA	NA	0.675	NA	0.40625	NA	NA	NA	0.755555555555556	NA	NA	NA	NA	NA
NA	NA	NA	NA	NA	0.314814814814815	NA	NA	NA	NA	NA	NA	NA	NA	NA	NA	NA	NA	NA	NA	NA	NA	NA	NA	NA	0.366666666666667	NA	NA	0.206896551724138	NA	NA	NA	NA	NA	0.407407407407407	NA	NA	NA	NA	NA	NA	NA	0.592592592592593	NA	NA	NA	0.37037037037037	NA	NA	NA
0.75	0.745762711864407	0.776119402985075	0.666666666666667	NA	0.716981132075472	0.694444444444444	NA	0.755102040816326	0.608695652173913	0.611111111111111	NA	NA	NA	NA	NA	0.722222222222222	NA	NA	0.638888888888889	0.694444444444444	0.714285714285714	0.594594594594595	0.609756097560976	0.583333333333333	NA	0.642857142857143	0.515151515151515	0.893617021276596	0.769230769230769	0.615384615384615	NA	NA	0.657894736842105	NA	NA	0.625	0.659574468085106	NA	NA	NA	0.515151515151515	NA	0.781818181818182	0.692307692307692	0.727272727272727	0.743589743589744	NA	0.733333333333333	0.760869565217391
NA	NA	NA	NA	NA	NA	NA	NA	NA	NA	NA	NA	NA	NA	NA	NA	NA	NA	NA	NA	NA	NA	NA	NA	NA	NA	NA	NA	NA	NA	NA	NA	NA	NA	NA	NA	NA	NA	NA	NA	NA	NA	NA	NA	NA	NA	NA	NA	NA	NA
NA	NA	NA	NA	NA	NA	NA	NA	NA	NA	NA	0.808510638297872	0.595744680851064	0.51063829787234	NA	NA	NA	0.48936170212766	NA	NA	NA	NA	NA	NA	NA	NA	NA	NA	NA	NA	NA	0.574468085106383	0.51063829787234	NA	NA	0.680851063829787	NA	NA	0.638297872340426	NA	0.553191489361702	NA	NA	NA	0.702127659574468	NA	NA	NA	NA	NA
[truncated: 28 more columns]
