# Supplementary material for: Why are some languages confused for others? Investigating data from the Great Language Game
Source: PLoS One. 2017 Apr 5;12(4):e0165934. doi: 10.1371/journal.pone.0165934 (PMC5381764; doi:10.1371/journal.pone.0165934)
Supplement: S7 Data — (ZIP) [file pone.0165934.s008.zip › S7_DistanceMatrixData/PopDist.csv]

Albanian	Amharic	Arabic	Armenian	Assyrian	Bangla	Basque	Bosnian	Bulgarian	Burmese	Cantonese	Central Tibetan	Croatian	Czech	Danish	Dari	Dinka	Dutch	Estonian	Farsi	Fijian	Finnish	French	German	Greek	Gujarati	Hausa	Hebrew	Hindi	Hungarian	Icelandic	Indonesian	Italian	Japanese	Kannada	Khmer	Korean	Kurdish	Lao	Latvian	Macedonian	Malay	Malayalam	Maltese	Mandarin	Maori	Nepali	Northern Ndebele	Northern Sami	Norwegian
0	-0.605145208771662	-1.64074460836648	0.236612667774819	1.3674931060478	-1.55260235599072	0.996451497705038	0.386155699545562	-0.178029140815936	-0.772086479523219	-1.06039857956012	0.664266518852176	-0.0262833567628116	-0.292555210006159	-0.00859262228552371	-0.248728917191533	0.598123410820182	-0.607787134348208	0.690022855602279	-0.938972080166441	1.20550022419297	0.00177793460156561	-1.14140578461265	-1.1599158331592	-0.394628759072384	-0.935183727093897	-0.664189181425949	0.00903952521769558	-1.68198794153374	-0.367039465601845	1.34643736618853	-0.631954654352987	-1.07029052729253	-1.35302016203067	-0.843248532603947	-0.419494693766889	-1.15388496721659	-0.743012394259098	0.218572426990614	0.542577849500521	0.584998270075709	-0.466445848336643	-0.792161858725269	1.01587181284577	-2.19475533275813	1.5613481873811	-0.452851727276288	0.536868815359974	2.41757197039112	0.0576009152995889
0.605145208771662	0	-1.03559939959482	0.841757876546481	1.97263831481946	-0.947457147219054	1.6015967064767	0.991300908317224	0.427116067955725	-0.166941270751558	-0.455253370788454	1.26941172762384	0.57886185200885	0.312589998765502	0.596552586486138	0.356416291580128	1.20326861959184	-0.00264192557654663	1.29516806437394	-0.33382687139478	1.81064543296463	0.606923143373227	-0.536260575840987	-0.554770624387536	0.210516449699277	-0.330038518322235	-0.0590439726542877	0.614184733989357	-1.07684273276208	0.238105743169816	1.95158257496019	-0.0268094455813257	-0.465145318520869	-0.747874953259006	-0.238103323832285	0.185650515004773	-0.548739758444933	-0.137867185487437	0.823717635762275	1.14772305827218	1.19014347884737	0.138699360435019	-0.187016649953607	1.62101702161743	-1.58961012398647	2.16649339615277	0.152293481495374	1.14201402413164	3.02271717916278	0.66274612407125
1.64074460836648	1.03559939959482	0	1.8773572761413	3.00823771441428	0.0881422523757678	2.63719610607152	2.02690030791205	1.46271546755055	0.868658128843264	0.580346028806368	2.30501112721866	1.61446125160367	1.34818939836032	1.63215198608096	1.39201569117495	2.23886801918667	1.03295747401827	2.33076746396876	0.701772528200042	2.84624483255945	1.64252254296805	0.499338823753835	0.480828775207286	1.2461158492941	0.705560881272587	0.976555426940534	1.64978413358418	-0.0412433331672535	1.27370514276464	2.98718197455501	1.0087899540135	0.570454081073953	0.287724446335815	0.797496075762536	1.22124991459959	0.486859641149889	0.897732214107385	1.8593170353571	2.183322457867	2.22574287844219	1.17429876002984	0.848582749641214	2.65661642121226	-0.554010724391651	3.20209279574759	1.1878928810902	2.17761342372646	4.0583165787576	1.69834552366607
-0.236612667774819	-0.841757876546481	-1.8773572761413	0	1.13088043827298	-1.78921502376553	0.759838829930218	0.149543031770743	-0.414641808590756	-1.00869914729804	-1.29701124733494	0.427653851077356	-0.262896024537631	-0.529167877780979	-0.245205290060343	-0.485341584966353	0.361510743045363	-0.844399802123028	0.453410187827459	-1.17558474794126	0.968887556418149	-0.234834733173254	-1.37801845238747	-1.39652850093402	-0.631241426847204	-1.17179639486872	-0.900801849200769	-0.227573142557124	-1.91860060930856	-0.603652133376665	1.10982469841371	-0.868567322127807	-1.30690319506735	-1.58963282980549	-1.07986120037877	-0.656107361541708	-1.39049763499141	-0.979625062033918	-0.018040240784206	0.305965181725702	0.34838560230089	-0.703058516111462	-1.02877452650009	0.779259145070953	-2.43136800053295	1.32473551960628	-0.689464395051107	0.300256147585155	2.1809593026163	-0.179011752475231
-1.3674931060478	-1.97263831481946	-3.00823771441428	-1.13088043827298	0	-2.92009546203851	-0.371041608342762	-0.981337406502237	-1.54552224686374	-2.13957958557102	-2.42789168560792	-0.703226587195624	-1.39377646281061	-1.66004831605396	-1.37608572833332	-1.61622202323933	-0.769369695227617	-1.97528024039601	-0.677470250445521	-2.30646518621424	-0.161992881854831	-1.36571517144623	-2.50889889066045	-2.527408939207	-1.76212186512018	-2.3026768331417	-2.03168228747375	-1.3584535808301	-3.04948104758154	-1.73453257164964	-0.0210557398592712	-1.99944776040079	-2.43778363334033	-2.72051326807847	-2.21074163865175	-1.78698779981469	-2.52137807326439	-2.1105055003069	-1.14892067905719	-0.824915256547278	-0.78249483597209	-1.83393895438444	-2.15965496477307	-0.351621293202027	-3.56224843880593	0.193855081333305	-1.82034483332409	-0.830624290687825	1.05007886434332	-1.30989219074821
1.55260235599072	0.947457147219054	-0.0881422523757678	1.78921502376553	2.92009546203851	0	2.54905385369575	1.93875805553628	1.37457321517478	0.780515876467496	0.4922037764306	2.21686887484289	1.5263189992279	1.26004714598456	1.54400973370519	1.30387343879918	2.1507257668109	0.944815221642507	2.24262521159299	0.613630275824274	2.75810258018368	1.55438029059228	0.411196571378067	0.392686522831518	1.15797359691833	0.617418628896819	0.888413174564766	1.56164188120841	-0.129385585543021	1.18556289038887	2.89903972217924	0.920647701637728	0.482311828698185	0.199582193960048	0.709353823386769	1.13310766222383	0.398717388774121	0.809589961731617	1.77117478298133	2.09518020549124	2.13760062606642	1.08615650765407	0.760440497265447	2.56847416883649	-0.642152976767418	3.11395054337182	1.09975062871443	2.08947117135069	3.97017432638183	1.6102032712903
-0.996451497705038	-1.6015967064767	-2.63719610607152	-0.759838829930218	0.371041608342762	-2.54905385369575	0	-0.610295798159475	-1.17448063852097	-1.76853797722826	-2.05685007726515	-0.332184978852862	-1.02273485446785	-1.2890067077112	-1.00504411999056	-1.24518041489657	-0.398328086884855	-1.60423863205325	-0.306428642102759	-1.93542357787148	0.209048726487931	-0.994673563103472	-2.13785728231769	-2.15636733086424	-1.39108025677742	-1.93163522479893	-1.66064067913099	-0.987411972487342	-2.67843943923877	-1.36349096330688	0.349985868483491	-1.62840615205802	-2.06674202499757	-2.34947165973571	-1.83970003030898	-1.41594619147193	-2.15033646492163	-1.73946389196414	-0.777879070714424	-0.453873648204516	-0.411453227629329	-1.46289734604168	-1.78861335643031	0.0194203151407351	-3.19120683046317	0.564896689676067	-1.44930322498133	-0.459582682345063	1.42112047268608	-0.938850582405449
-0.386155699545562	-0.991300908317224	-2.02690030791205	-0.149543031770743	0.981337406502237	-1.93875805553628	0.610295798159475	0	-0.564184840361499	-1.15824217906878	-1.44655427910568	0.278110819306614	-0.412439056308374	-0.678710909551722	-0.394748321831086	-0.634884616737096	0.21196771127462	-0.993942833893771	0.303867156056716	-1.325127779712	0.819344524647406	-0.384377764943997	-1.52756148415821	-1.54607153270476	-0.780784458617947	-1.32133942663946	-1.05034488097151	-0.377116174327867	-2.0681436410793	-0.753195165147408	0.960281666642966	-1.01811035389855	-1.45644622683809	-1.73917586157623	-1.22940423214951	-0.805650393312451	-1.54004066676216	-1.12916809380466	-0.167583272554949	0.156422149954959	0.198842570530147	-0.852601547882205	-1.17831755827083	0.62971611330021	-2.5809110323037	1.17519248783554	-0.83900742682185	0.150713115814412	2.03141627084555	-0.328554784245974
0.178029140815936	-0.427116067955725	-1.46271546755055	0.414641808590756	1.54552224686374	-1.37457321517478	1.17448063852097	0.564184840361499	0	-0.594057338707283	-0.882369438744179	0.842295659668112	0.151745784053125	-0.114526069190223	0.169436518530413	-0.070699776375597	0.776152551636119	-0.429757993532272	0.868051996418215	-0.760942939350505	1.38352936500891	0.179807075417502	-0.963376643796712	-0.981886692343261	-0.216599618256448	-0.75715458627796	-0.486160040610013	0.187068666033632	-1.5039588007178	-0.189010324785909	1.52446650700446	-0.453925513537051	-0.892261386476594	-1.17499102121473	-0.66521939178801	-0.241465552950952	-0.975855826400658	-0.564983253443162	0.39660156780655	0.720606990316457	0.763027410891645	-0.288416707520707	-0.614132717909333	1.19390095366171	-2.0167261919422	1.73937732819704	-0.274822586460352	0.714897956175911	2.59560111120705	0.235630056115525
0.772086479523219	0.166941270751558	-0.868658128843264	1.00869914729804	2.13957958557102	-0.780515876467496	1.76853797722826	1.15824217906878	0.594057338707283	0	-0.288312100036896	1.4363529983754	0.745803122760408	0.47953126951706	0.763493857237695	0.523357562331686	1.3702098903434	0.164299345175011	1.4621093351255	-0.166885600643222	1.97758670371619	0.773864414124785	-0.369319305089429	-0.387829353635978	0.377457720450835	-0.163097247570677	0.10789729809727	0.781126004740915	-0.909901462010517	0.405047013921374	2.11852384571175	0.140131825170232	-0.298204047769311	-0.580933682507449	-0.0711620530807275	0.352591785756331	-0.381798487693375	0.0290740852641207	0.990658906513833	1.31466432902374	1.35708474959893	0.305640631186576	-0.0200753792020496	1.78795829236899	-1.42266885323491	2.33343466690432	0.319234752246931	1.30895529488319	3.18965844991434	0.829687394822808
1.06039857956012	0.455253370788454	-0.580346028806368	1.29701124733494	2.42789168560792	-0.4922037764306	2.05685007726515	1.44655427910568	0.882369438744179	0.288312100036896	0	1.72466509841229	1.0341152227973	0.767843369553956	1.05180595727459	0.811669662368582	1.6585219903803	0.452611445211907	1.75042143516239	0.121426499393674	2.26589880375308	1.06217651416168	-0.0810072050525328	-0.0995172535990818	0.665769820487731	0.125214852466219	0.396209398134166	1.06943810477781	-0.621589361973621	0.69335911395827	2.40683594574864	0.428443925207128	-0.00989194773241486	-0.292621582470552	0.217150046956169	0.640903885793227	-0.0934863876564789	0.317386185301017	1.27897100655073	1.60297642906064	1.64539684963582	0.593952731223473	0.268236720834847	2.07627039240589	-1.13435675319802	2.62174676694122	0.607546852283828	1.59726739492009	3.47797054995123	1.1179994948597
-0.664266518852176	-1.26941172762384	-2.30501112721866	-0.427653851077356	0.703226587195624	-2.21686887484289	0.332184978852862	-0.278110819306614	-0.842295659668112	-1.4363529983754	-1.72466509841229	0	-0.690549875614987	-0.956821728858335	-0.6728591411377	-0.912995436043709	-0.0661431080319934	-1.27205365320038	0.0257563367501028	-1.60323859901862	0.541233705340793	-0.66248858425061	-1.80567230346482	-1.82418235201137	-1.05889527792456	-1.59945024594607	-1.32845570027813	-0.65522699363448	-2.34625446038591	-1.03130598445402	0.682170847336352	-1.29622117320516	-1.73455704614471	-2.01728668088284	-1.50751505145612	-1.08376121261906	-1.81815148606877	-1.40727891311127	-0.445694091861562	-0.121688669351655	-0.0792682487764669	-1.13071236718882	-1.45642837757744	0.351605293993597	-2.85902185161031	0.897081668528928	-1.11711824612846	-0.127397703492202	1.75330545153894	-0.606665603552587
0.0262833567628116	-0.57886185200885	-1.61446125160367	0.262896024537631	1.39377646281061	-1.5263189992279	1.02273485446785	0.412439056308374	-0.151745784053125	-0.745803122760408	-1.0341152227973	0.690549875614987	0	-0.266271853243348	0.0176907344772879	-0.222445560428722	0.624406767582994	-0.581503777585397	0.71630621236509	-0.91268872340363	1.23178358095578	0.0280612913643772	-1.11512242784984	-1.13363247639639	-0.368345402309573	-0.908900370331085	-0.637905824663138	0.0353228819805071	-1.65570458477093	-0.340756108839034	1.37272072295134	-0.605671297590176	-1.04400717052972	-1.32673680526786	-0.816965175841135	-0.393211337004077	-1.12760161045378	-0.716729037496287	0.244855783753425	0.568861206263333	0.611281626838521	-0.440162491573831	-0.765878501962457	1.04215516960858	-2.16847197599532	1.58763154414392	-0.426568370513476	0.563152172122786	2.44385532715393	0.0838842720624005
0.292555210006159	-0.312589998765502	-1.34818939836032	0.529167877780979	1.66004831605396	-1.26004714598456	1.2890067077112	0.678710909551722	0.114526069190223	-0.47953126951706	-0.767843369553956	0.956821728858335	0.266271853243348	0	0.283962587720636	0.043826292814626	0.890678620826342	-0.315231924342049	0.982578065608438	-0.646416870160282	1.49805543419913	0.294333144607725	-0.848850574606489	-0.867360623153038	-0.102073549066225	-0.642628517087737	-0.37163397141979	0.301594735223855	-1.38943273152758	-0.0744842555956859	1.63899257619469	-0.339399444346828	-0.777735317286371	-1.06046495202451	-0.550693322597787	-0.126939483760729	-0.861329757210435	-0.450457184252939	0.511127636996773	0.83513305950668	0.877553480081868	-0.173890638330484	-0.49960664871911	1.30842702285193	-1.90220012275197	1.85390339738726	-0.160296517270129	0.829424025366134	2.71012718039728	0.350156125305748
0.00859262228552371	-0.596552586486138	-1.63215198608096	0.245205290060343	1.37608572833332	-1.54400973370519	1.00504411999056	0.394748321831086	-0.169436518530413	-0.763493857237695	-1.05180595727459	0.6728591411377	-0.0176907344772879	-0.283962587720636	0	-0.24013629490601	0.606716033105706	-0.599194512062684	0.698615477887802	-0.930379457880917	1.21409284647849	0.0103705568870893	-1.13281316232712	-1.15132321087367	-0.386036136786861	-0.926591104808373	-0.655596559140426	0.0176321475032193	-1.67339531924821	-0.358446843316321	1.35502998847405	-0.623362032067464	-1.06169790500701	-1.34442753974514	-0.834655910318423	-0.410902071481365	-1.14529234493107	-0.734419771973575	0.227165049276137	0.551170471786045	0.593590892361233	-0.457853226051119	-0.783569236439745	1.0244644351313	-2.18616271047261	1.56994080966663	-0.444259104990764	0.545461437645498	2.42616459267664	0.0661935375851126
0.248728917191533	-0.356416291580128	-1.39201569117495	0.485341584966353	1.61622202323933	-1.30387343879918	1.24518041489657	0.634884616737096	0.070699776375597	-0.523357562331686	-0.811669662368582	0.912995436043709	0.222445560428722	-0.043826292814626	0.24013629490601	0	0.846852328011716	-0.359058217156675	0.938751772793812	-0.690243162974908	1.4542291413845	0.250506851793099	-0.892676867421115	-0.911186915967664	-0.145899841880851	-0.686454809902363	-0.415460264234416	0.257768442409229	-1.4332590243422	-0.118310548410312	1.59516628338006	-0.383225737161454	-0.821561610100997	-1.10429124483913	-0.594519615412413	-0.170765776575355	-0.905156050025061	-0.494283477067565	0.467301344182147	0.791306766692054	0.833727187267242	-0.21771693114511	-0.543432941533736	1.26460073003731	-1.9460264155666	1.81007710457264	-0.204122810084755	0.785597732551508	2.66630088758265	0.306329832491122
-0.598123410820182	-1.20326861959184	-2.23886801918667	-0.361510743045363	0.769369695227617	-2.1507257668109	0.398328086884855	-0.21196771127462	-0.776152551636119	-1.3702098903434	-1.6585219903803	0.0661431080319934	-0.624406767582994	-0.890678620826342	-0.606716033105706	-0.846852328011716	0	-1.20591054516839	0.0918994447820962	-1.53709549098662	0.607376813372786	-0.596345476218617	-1.73952919543283	-1.75803924397938	-0.992752169892567	-1.53330713791408	-1.26231259224613	-0.589083885602487	-2.28011135235392	-0.965162876422028	0.748313955368346	-1.23007806517317	-1.66841393811271	-1.95114357285085	-1.44137194342413	-1.01761810458707	-1.75200837803678	-1.34113580507928	-0.379550983829569	-0.0555455613196614	-0.0131251407444735	-1.06456925915683	-1.39028526954545	0.41774840202559	-2.79287874357832	0.963224776560922	-1.05097513809647	-0.0612545954602082	1.81944855957093	-0.540522495520594
0.607787134348208	0.00264192557654663	-1.03295747401827	0.844399802123028	1.97528024039601	-0.944815221642507	1.60423863205325	0.993942833893771	0.429757993532272	-0.164299345175011	-0.452611445211907	1.27205365320038	0.581503777585397	0.315231924342049	0.599194512062684	0.359058217156675	1.20591054516839	0	1.29780998995049	-0.331184945818233	1.81328735854118	0.609565068949774	-0.53361865026444	-0.552128698810989	0.213158375275824	-0.327396592745688	-0.0564020470777411	0.616826659565904	-1.07420080718553	0.240747668746363	1.95422450053674	-0.0241675200047791	-0.462503392944322	-0.74523302768246	-0.235461398255739	0.18829244058132	-0.546097832868386	-0.13522525991089	0.826359561338822	1.15036498384873	1.19278540442392	0.141341286011565	-0.184374724377061	1.62365894719398	-1.58696819840993	2.16913532172931	0.15493540707192	1.14465594970818	3.02535910473933	0.665388049647797
-0.690022855602279	-1.29516806437394	-2.33076746396876	-0.453410187827459	0.677470250445521	-2.24262521159299	0.306428642102759	-0.303867156056716	-0.868051996418215	-1.4621093351255	-1.75042143516239	-0.0257563367501028	-0.71630621236509	-0.982578065608438	-0.698615477887802	-0.938751772793812	-0.0918994447820962	-1.29780998995049	0	-1.62899493576872	0.51547736859069	-0.688244921000713	-1.83142864021493	-1.84993868876148	-1.08465161467466	-1.62520658269618	-1.35421203702823	-0.680983330384583	-2.37201079713602	-1.05706232120412	0.65641451058625	-1.32197750995527	-1.76031338289481	-2.04304301763295	-1.53327138820623	-1.10951754936917	-1.84390782281887	-1.43303524986138	-0.471450428611665	-0.147445006101758	-0.10502458552657	-1.15646870393892	-1.48218471432755	0.325848957243494	-2.88477818836041	0.871325331778825	-1.14287458287857	-0.153154040242304	1.72754911478884	-0.63242194030269
0.938972080166441	0.33382687139478	-0.701772528200042	1.17558474794126	2.30646518621424	-0.613630275824274	1.93542357787148	1.325127779712	0.760942939350505	0.166885600643222	-0.121426499393674	1.60323859901862	0.91268872340363	0.646416870160282	0.930379457880917	0.690243162974908	1.53709549098662	0.331184945818233	1.62899493576872	0	2.14447230435941	0.940750014768007	-0.202433704446207	-0.220943752992756	0.544343321094057	0.00378835307254466	0.274782898740492	0.948011605384137	-0.743015861367295	0.571932614564596	2.28540944635497	0.307017425813454	-0.131318447126089	-0.414048081864227	0.0957235475624945	0.519477386399553	-0.214912887050153	0.195959685907343	1.15754450715705	1.48154992966696	1.52397035024215	0.472526231829798	0.146810221441172	1.95484389301221	-1.25578325259169	2.50032026754755	0.486120352890153	1.47584089552642	3.35654405055756	0.99657299546603
-1.20550022419297	-1.81064543296463	-2.84624483255945	-0.968887556418149	0.161992881854831	-2.75810258018368	-0.209048726487931	-0.819344524647406	-1.38352936500891	-1.97758670371619	-2.26589880375308	-0.541233705340793	-1.23178358095578	-1.49805543419913	-1.21409284647849	-1.4542291413845	-0.607376813372786	-1.81328735854118	-0.51547736859069	-2.14447230435941	0	-1.2037222895914	-2.34690600880562	-2.36541605735217	-1.60012898326535	-2.14068395128687	-1.86968940561892	-1.19646069897527	-2.88748816572671	-1.57253968979481	0.140937141995559	-1.83745487854596	-2.2757907514855	-2.55852038622364	-2.04874875679692	-1.62499491795986	-2.35938519140956	-1.94851261845207	-0.986927797202355	-0.662922374692448	-0.62050195411726	-1.67194607252961	-1.99766208291824	-0.189628411347196	-3.4002555569511	0.355847963188135	-1.65835195146926	-0.668631408832995	1.21207174619815	-1.14789930889338
-0.00177793460156561	-0.606923143373227	-1.64252254296805	0.234834733173254	1.36571517144623	-1.55438029059228	0.994673563103472	0.384377764943997	-0.179807075417502	-0.773864414124785	-1.06217651416168	0.66248858425061	-0.0280612913643772	-0.294333144607725	-0.0103705568870893	-0.250506851793099	0.596345476218617	-0.609565068949774	0.688244921000713	-0.940750014768007	1.2037222895914	0	-1.14318371921421	-1.16169376776076	-0.39640669367395	-0.936961661695462	-0.665967116027515	0.00726159061612996	-1.6837658761353	-0.368817400203411	1.34465943158696	-0.633732588954553	-1.0720684618941	-1.35479809663223	-0.845026467205512	-0.421272628368454	-1.15566290181816	-0.744790328860664	0.216794492389048	0.540799914898956	0.583220335474143	-0.468223782938209	-0.793939793326834	1.01409387824421	-2.1965332673597	1.55957025277954	-0.454629661877854	0.535090880758409	2.41579403578955	0.0558229806980233
1.14140578461265	0.536260575840987	-0.499338823753835	1.37801845238747	2.50889889066045	-0.411196571378067	2.13785728231769	1.52756148415821	0.963376643796712	0.369319305089429	0.0810072050525328	1.80567230346482	1.11512242784984	0.848850574606489	1.13281316232712	0.892676867421115	1.73952919543283	0.53361865026444	1.83142864021493	0.202433704446207	2.34690600880562	1.14318371921421	0	-0.018510048546549	0.746777025540264	0.206222057518752	0.477216603186699	1.15044530983034	-0.540582156921088	0.774366319010803	2.48784315080118	0.509451130259661	0.0711152573201179	-0.211614377418019	0.298157252008702	0.72191109084576	-0.0124791826039461	0.39839339035355	1.35997821160326	1.68398363411317	1.72640405468836	0.674959936276005	0.34924392588738	2.15727759745842	-1.05334954814549	2.70275397199375	0.68855405733636	1.67827459997262	3.55897775500377	1.19900669991224
1.1599158331592	0.554770624387536	-0.480828775207286	1.39652850093402	2.527408939207	-0.392686522831518	2.15636733086424	1.54607153270476	0.981886692343261	0.387829353635978	0.0995172535990818	1.82418235201137	1.13363247639639	0.867360623153038	1.15132321087367	0.911186915967664	1.75803924397938	0.552128698810989	1.84993868876148	0.220943752992756	2.36541605735217	1.16169376776076	0.018510048546549	0	0.765287074086813	0.224732106065301	0.495726651733248	1.16895535837689	-0.522072108374539	0.792876367557352	2.50635319934773	0.52796117880621	0.0896253058666669	-0.19310432887147	0.316667300555251	0.740421139392309	0.00603086594260294	0.416903438900099	1.37848826014981	1.70249368265972	1.74491410323491	0.693469984822555	0.367753974433929	2.17578764600497	-1.03483949959894	2.7212640205403	0.707064105882909	1.69678464851917	3.57748780355031	1.21751674845879
0.394628759072384	-0.210516449699277	-1.2461158492941	0.631241426847204	1.76212186512018	-1.15797359691833	1.39108025677742	0.780784458617947	0.216599618256448	-0.377457720450835	-0.665769820487731	1.05889527792456	0.368345402309573	0.102073549066225	0.386036136786861	0.145899841880851	0.992752169892567	-0.213158375275824	1.08465161467466	-0.544343321094057	1.60012898326535	0.39640669367395	-0.746777025540264	-0.765287074086813	0	-0.540554968021512	-0.269560422353565	0.40366828429008	-1.28735918246135	0.0275892934705393	1.74106612526091	-0.237325895280603	-0.675661768220146	-0.958391402958283	-0.448619773531562	-0.0248659346945042	-0.75925620814421	-0.348383635186714	0.613201186062998	0.937206608572906	0.979627029148094	-0.0718170892642584	-0.397533099652884	1.41050057191816	-1.80012657368575	1.95597694645349	-0.0582229682039035	0.931497574432359	2.8122007294635	0.452229674371973
0.935183727093897	0.330038518322235	-0.705560881272587	1.17179639486872	2.3026768331417	-0.617418628896819	1.93163522479893	1.32133942663946	0.75715458627796	0.163097247570677	-0.125214852466219	1.59945024594607	0.908900370331085	0.642628517087737	0.926591104808373	0.686454809902363	1.53330713791408	0.327396592745688	1.62520658269618	-0.00378835307254466	2.14068395128687	0.936961661695462	-0.206222057518752	-0.224732106065301	0.540554968021512	0	0.270994545667947	0.944223252311592	-0.74680421443984	0.568144261492051	2.28162109328242	0.303229072740909	-0.135106800198634	-0.417836434936771	0.0919351944899498	0.515689033327008	-0.218701240122698	0.192171332834798	1.15375615408451	1.47776157659442	1.52018199716961	0.468737878757254	0.143021868368628	1.95105553993967	-1.25957160566424	2.496531914475	0.482331999817609	1.47205254245387	3.35275569748501	0.992784642393485
0.664189181425949	0.0590439726542877	-0.976555426940534	0.900801849200769	2.03168228747375	-0.888413174564766	1.66064067913099	1.05034488097151	0.486160040610013	-0.10789729809727	-0.396209398134166	1.32845570027813	0.637905824663138	0.37163397141979	0.655596559140426	0.415460264234416	1.26231259224613	0.0564020470777411	1.35421203702823	-0.274782898740492	1.86968940561892	0.665967116027515	-0.477216603186699	-0.495726651733248	0.269560422353565	-0.270994545667947	0	0.673228706643645	-1.01779876010779	0.297149715824104	2.01062654761448	0.032234527072962	-0.406101345866581	-0.688830980604719	-0.179059351177997	0.244694487659061	-0.489695785790645	-0.0788232128331492	0.882761608416563	1.20676703092647	1.24918745150166	0.197743333089306	-0.127972677299319	1.68006099427172	-1.53056615133218	2.22553736880705	0.211337454149661	1.20105799678592	3.08176115181707	0.721790096725538
-0.00903952521769558	-0.614184733989357	-1.64978413358418	0.227573142557124	1.3584535808301	-1.56164188120841	0.987411972487342	0.377116174327867	-0.187068666033632	-0.781126004740915	-1.06943810477781	0.65522699363448	-0.0353228819805071	-0.301594735223855	-0.0176321475032193	-0.257768442409229	0.589083885602487	-0.616826659565904	0.680983330384583	-0.948011605384137	1.19646069897527	-0.00726159061612996	-1.15044530983034	-1.16895535837689	-0.40366828429008	-0.944223252311592	-0.673228706643645	0	-1.69102746675143	-0.376078990819541	1.33739784097083	-0.640994179570683	-1.07933005251023	-1.36205968724836	-0.852288057821642	-0.428534218984584	-1.16292449243429	-0.752051919476794	0.209532901772918	0.533538324282826	0.575958744858013	-0.475485373554339	-0.801201383942964	1.00683228762808	-2.20379485797583	1.55230866216341	-0.461891252493984	0.527829290142279	2.40853244517342	0.0485613900818933
1.68198794153374	1.07684273276208	0.0412433331672535	1.91860060930856	3.04948104758154	0.129385585543021	2.67843943923877	2.0681436410793	1.5039588007178	0.909901462010517	0.621589361973621	2.34625446038591	1.65570458477093	1.38943273152758	1.67339531924821	1.4332590243422	2.28011135235392	1.07420080718553	2.37201079713602	0.743015861367295	2.88748816572671	1.6837658761353	0.540582156921088	0.522072108374539	1.28735918246135	0.74680421443984	1.01779876010779	1.69102746675143	0	1.31494847593189	3.02842530772226	1.05003328718075	0.611697414241206	0.328967779503069	0.83873940892979	1.26249324776685	0.528102974317142	0.938975547274638	1.90056036852435	2.22456579103426	2.26698621160945	1.21554209319709	0.889826082808468	2.69785975437951	-0.512767391224397	3.24333612891484	1.22913621425745	2.21885675689371	4.09955991192485	1.73958885683333
0.367039465601845	-0.238105743169816	-1.27370514276464	0.603652133376665	1.73453257164964	-1.18556289038887	1.36349096330688	0.753195165147408	0.189010324785909	-0.405047013921374	-0.69335911395827	1.03130598445402	0.340756108839034	0.0744842555956859	0.358446843316321	0.118310548410312	0.965162876422028	-0.240747668746363	1.05706232120412	-0.571932614564596	1.57253968979481	0.368817400203411	-0.774366319010803	-0.792876367557352	-0.0275892934705393	-0.568144261492051	-0.297149715824104	0.376078990819541	-1.31494847593189	0	1.71347683179037	-0.264915188751142	-0.703251061690685	-0.985980696428823	-0.476209067002102	-0.0524552281650434	-0.786845501614749	-0.375972928657253	0.585611892592459	0.909617315102366	0.952037735677554	-0.0994063827347977	-0.425122393123424	1.38291127844762	-1.82771586715629	1.92838765298295	-0.0858122616744428	0.90390828096182	2.78461143599296	0.424640380901434
-1.34643736618853	-1.95158257496019	-2.98718197455501	-1.10982469841371	0.0210557398592712	-2.89903972217924	-0.349985868483491	-0.960281666642966	-1.52446650700446	-2.11852384571175	-2.40683594574864	-0.682170847336352	-1.37272072295134	-1.63899257619469	-1.35502998847405	-1.59516628338006	-0.748313955368346	-1.95422450053674	-0.65641451058625	-2.28540944635497	-0.140937141995559	-1.34465943158696	-2.48784315080118	-2.50635319934773	-1.74106612526091	-2.28162109328242	-2.01062654761448	-1.33739784097083	-3.02842530772226	-1.71347683179037	0	-1.97839202054152	-2.41672789348106	-2.6994575282192	-2.18968589879247	-1.76593205995542	-2.50032233340512	-2.08944976044763	-1.12786493919791	-0.803859516688007	-0.761439096112819	-1.81288321452517	-2.1385992249138	-0.330565553342756	-3.54119269894666	0.214910821192576	-1.79928909346482	-0.809568550828554	1.07113460420259	-1.28883645088894
0.631954654352987	0.0268094455813257	-1.0087899540135	0.868567322127807	1.99944776040079	-0.920647701637728	1.62840615205802	1.01811035389855	0.453925513537051	-0.140131825170232	-0.428443925207128	1.29622117320516	0.605671297590176	0.339399444346828	0.623362032067464	0.383225737161454	1.23007806517317	0.0241675200047791	1.32197750995527	-0.307017425813454	1.83745487854596	0.633732588954553	-0.509451130259661	-0.52796117880621	0.237325895280603	-0.303229072740909	-0.032234527072962	0.640994179570683	-1.05003328718075	0.264915188751142	1.97839202054152	0	-0.438335872939543	-0.721065507677681	-0.211293878250959	0.212459960586099	-0.521930312863607	-0.111057739906111	0.850527081343601	1.17453250385351	1.2169529244287	0.165508806016344	-0.160207204372282	1.64782646719876	-1.56280067840515	2.19330284173409	0.179102927076699	1.16882346971296	3.0495266247441	0.689555569652576
1.07029052729253	0.465145318520869	-0.570454081073953	1.30690319506735	2.43778363334033	-0.482311828698185	2.06674202499757	1.45644622683809	0.892261386476594	0.298204047769311	0.00989194773241486	1.73455704614471	1.04400717052972	0.777735317286371	1.06169790500701	0.821561610100997	1.66841393811271	0.462503392944322	1.76031338289481	0.131318447126089	2.2757907514855	1.0720684618941	-0.0711152573201179	-0.0896253058666669	0.675661768220146	0.135106800198634	0.406101345866581	1.07933005251023	-0.611697414241206	0.703251061690685	2.41672789348106	0.438335872939543	0	-0.282729634738137	0.227041994688584	0.650795833525642	-0.083594439924064	0.327278133033432	1.28886295428314	1.61286837679305	1.65528879736824	0.603844678955888	0.278128668567262	2.0861623401383	-1.1244648054656	2.63163871467363	0.617438800016243	1.6071593426525	3.48786249768365	1.12789144259212
1.35302016203067	0.747874953259006	-0.287724446335815	1.58963282980549	2.72051326807847	-0.199582193960048	2.34947165973571	1.73917586157623	1.17499102121473	0.580933682507449	0.292621582470552	2.01728668088284	1.32673680526786	1.06046495202451	1.34442753974514	1.10429124483913	1.95114357285085	0.74523302768246	2.04304301763295	0.414048081864227	2.55852038622364	1.35479809663223	0.211614377418019	0.19310432887147	0.958391402958283	0.417836434936771	0.688830980604719	1.36205968724836	-0.328967779503069	0.985980696428823	2.6994575282192	0.721065507677681	0.282729634738137	0	0.509771629426721	0.933525468263779	0.199135194814073	0.610007767771569	1.57159258902128	1.89559801153119	1.93801843210638	0.886574313694025	0.560858303305399	2.36889197487644	-0.841735170727466	2.91436834941177	0.90016843475438	1.88988897739064	3.77059213242179	1.41062107733026
0.843248532603947	0.238103323832285	-0.797496075762536	1.07986120037877	2.21074163865175	-0.709353823386769	1.83970003030898	1.22940423214951	0.66521939178801	0.0711620530807275	-0.217150046956169	1.50751505145612	0.816965175841135	0.550693322597787	0.834655910318423	0.594519615412413	1.44137194342413	0.235461398255739	1.53327138820623	-0.0957235475624945	2.04874875679692	0.845026467205512	-0.298157252008702	-0.316667300555251	0.448619773531562	-0.0919351944899498	0.179059351177997	0.852288057821642	-0.83873940892979	0.476209067002102	2.18968589879247	0.211293878250959	-0.227041994688584	-0.509771629426721	0	0.423753838837058	-0.310636434612648	0.100236138344848	1.06182095959456	1.38582638210447	1.42824680267966	0.376802684267304	0.0510866738786779	1.85912034544972	-1.35150680015419	2.40459671998505	0.390396805327659	1.38011734796392	3.26082050299506	0.900849447903536
0.419494693766889	-0.185650515004773	-1.22124991459959	0.656107361541708	1.78698779981469	-1.13310766222383	1.41594619147193	0.805650393312451	0.241465552950952	-0.352591785756331	-0.640903885793227	1.08376121261906	0.393211337004077	0.126939483760729	0.410902071481365	0.170765776575355	1.01761810458707	-0.18829244058132	1.10951754936917	-0.519477386399553	1.62499491795986	0.421272628368454	-0.72191109084576	-0.740421139392309	0.0248659346945042	-0.515689033327008	-0.244694487659061	0.428534218984584	-1.26249324776685	0.0524552281650434	1.76593205995542	-0.212459960586099	-0.650795833525642	-0.933525468263779	-0.423753838837058	0	-0.734390273449706	-0.32351770049221	0.638067120757502	0.96207254326741	1.0044929638426	-0.0469511545697543	-0.37266716495838	1.43536650661266	-1.77526063899125	1.98084288114799	-0.0333570335093993	0.956363509126863	2.83706666415801	0.477095609066478
1.15388496721659	0.548739758444933	-0.486859641149889	1.39049763499141	2.52137807326439	-0.398717388774121	2.15033646492163	1.54004066676216	0.975855826400658	0.381798487693375	0.0934863876564789	1.81815148606877	1.12760161045378	0.861329757210435	1.14529234493107	0.905156050025061	1.75200837803678	0.546097832868386	1.84390782281887	0.214912887050153	2.35938519140956	1.15566290181816	0.0124791826039461	-0.00603086594260294	0.75925620814421	0.218701240122698	0.489695785790645	1.16292449243429	-0.528102974317142	0.786845501614749	2.50032233340512	0.521930312863607	0.083594439924064	-0.199135194814073	0.310636434612648	0.734390273449706	0	0.410872572957496	1.37245739420721	1.69646281671712	1.7388832372923	0.687439118879952	0.361723108491326	2.16975678006237	-1.04087036554154	2.7152331545977	0.701033239940307	1.69075378257657	3.57145693760771	1.21148588251618
0.743012394259098	0.137867185487437	-0.897732214107385	0.979625062033918	2.1105055003069	-0.809589961731617	1.73946389196414	1.12916809380466	0.564983253443162	-0.0290740852641207	-0.317386185301017	1.40727891311127	0.716729037496287	0.450457184252939	0.734419771973575	0.494283477067565	1.34113580507928	0.13522525991089	1.43303524986138	-0.195959685907343	1.94851261845207	0.744790328860664	-0.39839339035355	-0.416903438900099	0.348383635186714	-0.192171332834798	0.0788232128331492	0.752051919476794	-0.938975547274638	0.375972928657253	2.08944976044763	0.111057739906111	-0.327278133033432	-0.610007767771569	-0.100236138344848	0.32351770049221	-0.410872572957496	0	0.961584821249712	1.28559024375962	1.32801066433481	0.276566545922456	-0.0491494644661703	1.75888420710487	-1.45174293849904	2.3043605816402	0.290160666982811	1.27988120961907	3.16058436465022	0.800613309558687
-0.218572426990614	-0.823717635762275	-1.8593170353571	0.018040240784206	1.14892067905719	-1.77117478298133	0.777879070714424	0.167583272554949	-0.39660156780655	-0.990658906513833	-1.27897100655073	0.445694091861562	-0.244855783753425	-0.511127636996773	-0.227165049276137	-0.467301344182147	0.379550983829569	-0.826359561338822	0.471450428611665	-1.15754450715705	0.986927797202355	-0.216794492389048	-1.35997821160326	-1.37848826014981	-0.613201186062998	-1.15375615408451	-0.882761608416563	-0.209532901772918	-1.90056036852435	-0.585611892592459	1.12786493919791	-0.850527081343601	-1.28886295428314	-1.57159258902128	-1.06182095959456	-0.638067120757502	-1.37245739420721	-0.961584821249712	0	0.324005422509908	0.366425843085096	-0.685018275327256	-1.01073428571588	0.797299385855159	-2.41332775974875	1.34277576039049	-0.671424154266901	0.318296388369361	2.1989995434005	-0.160971511691025
-0.542577849500521	-1.14772305827218	-2.183322457867	-0.305965181725702	0.824915256547278	-2.09518020549124	0.453873648204516	-0.156422149954959	-0.720606990316457	-1.31466432902374	-1.60297642906064	0.121688669351655	-0.568861206263333	-0.83513305950668	-0.551170471786045	-0.791306766692054	0.0555455613196614	-1.15036498384873	0.147445006101758	-1.48154992966696	0.662922374692448	-0.540799914898956	-1.68398363411317	-1.70249368265972	-0.937206608572906	-1.47776157659442	-1.20676703092647	-0.533538324282826	-2.22456579103426	-0.909617315102366	0.803859516688007	-1.17453250385351	-1.61286837679305	-1.89559801153119	-1.38582638210447	-0.96207254326741	-1.69646281671712	-1.28559024375962	-0.324005422509908	0	0.0424204205751879	-1.00902369783716	-1.33473970822579	0.473293963345252	-2.73733318225865	1.01877033788058	-0.995429576776809	-0.0057090341405468	1.8749941208906	-0.484976934200932
-0.584998270075709	-1.19014347884737	-2.22574287844219	-0.34838560230089	0.78249483597209	-2.13760062606642	0.411453227629329	-0.198842570530147	-0.763027410891645	-1.35708474959893	-1.64539684963582	0.0792682487764669	-0.611281626838521	-0.877553480081868	-0.593590892361233	-0.833727187267242	0.0131251407444735	-1.19278540442392	0.10502458552657	-1.52397035024215	0.62050195411726	-0.583220335474143	-1.72640405468836	-1.74491410323491	-0.979627029148094	-1.52018199716961	-1.24918745150166	-0.575958744858013	-2.26698621160945	-0.952037735677554	0.761439096112819	-1.2169529244287	-1.65528879736824	-1.93801843210638	-1.42824680267966	-1.0044929638426	-1.7388832372923	-1.32801066433481	-0.366425843085096	-0.0424204205751879	0	-1.05144411841235	-1.37716012880098	0.430873542770064	-2.77975360283384	0.976349917305395	-1.037849997352	-0.0481294547157347	1.83257370031541	-0.52739735477612
0.466445848336643	-0.138699360435019	-1.17429876002984	0.703058516111462	1.83393895438444	-1.08615650765407	1.46289734604168	0.852601547882205	0.288416707520707	-0.305640631186576	-0.593952731223473	1.13071236718882	0.440162491573831	0.173890638330484	0.457853226051119	0.21771693114511	1.06456925915683	-0.141341286011565	1.15646870393892	-0.472526231829798	1.67194607252961	0.468223782938209	-0.674959936276005	-0.693469984822555	0.0718170892642584	-0.468737878757254	-0.197743333089306	0.475485373554339	-1.21554209319709	0.0994063827347977	1.81288321452517	-0.165508806016344	-0.603844678955888	-0.886574313694025	-0.376802684267304	0.0469511545697543	-0.687439118879952	-0.276566545922456	0.685018275327256	1.00902369783716	1.05144411841235	0	-0.325716010388626	1.48231766118242	-1.72830948442149	2.02779403571775	0.013594121060355	1.00331466369662	2.88401781872776	0.524046763636232
0.792161858725269	0.187016649953607	-0.848582749641214	1.02877452650009	2.15965496477307	-0.760440497265447	1.78861335643031	1.17831755827083	0.614132717909333	0.0200753792020496	-0.268236720834847	1.45642837757744	0.765878501962457	0.49960664871911	0.783569236439745	0.543432941533736	1.39028526954545	0.184374724377061	1.48218471432755	-0.146810221441172	1.99766208291824	0.793939793326834	-0.34924392588738	-0.367753974433929	0.397533099652884	-0.143021868368628	0.127972677299319	0.801201383942964	-0.889826082808468	0.425122393123424	2.1385992249138	0.160207204372282	-0.278128668567262	-0.560858303305399	-0.0510866738786779	0.37266716495838	-0.361723108491326	0.0491494644661703	1.01073428571588	1.33473970822579	1.37716012880098	0.325716010388626	0	1.80803367157104	-1.40259347403286	2.35351004610637	0.339310131448981	1.32903067408524	3.20973382911639	0.849762774024858
-1.01587181284577	-1.62101702161743	-2.65661642121226	-0.779259145070953	0.351621293202027	-2.56847416883649	-0.0194203151407351	-0.62971611330021	-1.19390095366171	-1.78795829236899	-2.07627039240589	-0.351605293993597	-1.04215516960858	-1.30842702285193	-1.0244644351313	-1.26460073003731	-0.41774840202559	-1.62365894719398	-0.325848957243494	-1.95484389301221	0.189628411347196	-1.01409387824421	-2.15727759745842	-2.17578764600497	-1.41050057191816	-1.95105553993967	-1.68006099427172	-1.00683228762808	-2.69785975437951	-1.38291127844762	0.330565553342756	-1.64782646719876	-2.0861623401383	-2.36889197487644	-1.85912034544972	-1.43536650661266	-2.16975678006237	-1.75888420710487	-0.797299385855159	-0.473293963345252	-0.430873542770064	-1.48231766118242	-1.80803367157104	0	-3.21062714560391	0.545476374535331	-1.46872354012206	-0.479002997485798	1.40170015754534	-0.958270897546184
2.19475533275813	1.58961012398647	0.554010724391651	2.43136800053295	3.56224843880593	0.642152976767418	3.19120683046317	2.5809110323037	2.0167261919422	1.42266885323491	1.13435675319802	2.85902185161031	2.16847197599532	1.90220012275197	2.18616271047261	1.9460264155666	2.79287874357832	1.58696819840993	2.88477818836041	1.25578325259169	3.4002555569511	2.1965332673597	1.05334954814549	1.03483949959894	1.80012657368575	1.25957160566424	1.53056615133218	2.20379485797583	0.512767391224397	1.82771586715629	3.54119269894666	1.56280067840515	1.1244648054656	0.841735170727466	1.35150680015419	1.77526063899125	1.04087036554154	1.45174293849904	2.41332775974875	2.73733318225865	2.77975360283384	1.72830948442149	1.40259347403286	3.21062714560391	0	3.75610352013924	1.74190360548185	2.73162414811811	4.61232730314925	2.25235624805772
-1.5613481873811	-2.16649339615277	-3.20209279574759	-1.32473551960628	-0.193855081333305	-3.11395054337182	-0.564896689676067	-1.17519248783554	-1.73937732819704	-2.33343466690432	-2.62174676694122	-0.897081668528928	-1.58763154414392	-1.85390339738726	-1.56994080966663	-1.81007710457264	-0.963224776560922	-2.16913532172931	-0.871325331778825	-2.50032026754755	-0.355847963188135	-1.55957025277954	-2.70275397199375	-2.7212640205403	-1.95597694645349	-2.496531914475	-2.22553736880705	-1.55230866216341	-3.24333612891484	-1.92838765298295	-0.214910821192576	-2.19330284173409	-2.63163871467363	-2.91436834941177	-2.40459671998505	-1.98084288114799	-2.7152331545977	-2.3043605816402	-1.34277576039049	-1.01877033788058	-0.976349917305395	-2.02779403571775	-2.35351004610637	-0.545476374535331	-3.75610352013924	0	-2.01419991465739	-1.02447937202113	0.856223783010013	-1.50374727208152
0.452851727276288	-0.152293481495374	-1.1878928810902	0.689464395051107	1.82034483332409	-1.09975062871443	1.44930322498133	0.83900742682185	0.274822586460352	-0.319234752246931	-0.607546852283828	1.11711824612846	0.426568370513476	0.160296517270129	0.444259104990764	0.204122810084755	1.05097513809647	-0.15493540707192	1.14287458287857	-0.486120352890153	1.65835195146926	0.454629661877854	-0.68855405733636	-0.707064105882909	0.0582229682039035	-0.482331999817609	-0.211337454149661	0.461891252493984	-1.22913621425745	0.0858122616744428	1.79928909346482	-0.179102927076699	-0.617438800016243	-0.90016843475438	-0.390396805327659	0.0333570335093993	-0.701033239940307	-0.290160666982811	0.671424154266901	0.995429576776809	1.037849997352	-0.013594121060355	-0.339310131448981	1.46872354012206	-1.74190360548185	2.01419991465739	0	0.989720542636262	2.87042369766741	0.510452642575877
-0.536868815359974	-1.14201402413164	-2.17761342372646	-0.300256147585155	0.830624290687825	-2.08947117135069	0.459582682345063	-0.150713115814412	-0.714897956175911	-1.30895529488319	-1.59726739492009	0.127397703492202	-0.563152172122786	-0.829424025366134	-0.545461437645498	-0.785597732551508	0.0612545954602082	-1.14465594970818	0.153154040242304	-1.47584089552642	0.668631408832995	-0.535090880758409	-1.67827459997262	-1.69678464851917	-0.931497574432359	-1.47205254245387	-1.20105799678592	-0.527829290142279	-2.21885675689371	-0.90390828096182	0.809568550828554	-1.16882346971296	-1.6071593426525	-1.88988897739064	-1.38011734796392	-0.956363509126863	-1.69075378257657	-1.27988120961907	-0.318296388369361	0.0057090341405468	0.0481294547157347	-1.00331466369662	-1.32903067408524	0.479002997485798	-2.73162414811811	1.02447937202113	-0.989720542636262	0	1.88070315503114	-0.479267900060385
-2.41757197039112	-3.02271717916278	-4.0583165787576	-2.1809593026163	-1.05007886434332	-3.97017432638183	-1.42112047268608	-2.03141627084555	-2.59560111120705	-3.18965844991434	-3.47797054995123	-1.75330545153894	-2.44385532715393	-2.71012718039728	-2.42616459267664	-2.66630088758265	-1.81944855957093	-3.02535910473933	-1.72754911478884	-3.35654405055756	-1.21207174619815	-2.41579403578955	-3.55897775500377	-3.57748780355031	-2.8122007294635	-3.35275569748501	-3.08176115181707	-2.40853244517342	-4.09955991192485	-2.78461143599296	-1.07113460420259	-3.0495266247441	-3.48786249768365	-3.77059213242179	-3.26082050299506	-2.83706666415801	-3.57145693760771	-3.16058436465022	-2.1989995434005	-1.8749941208906	-1.83257370031541	-2.88401781872776	-3.20973382911639	-1.40170015754534	-4.61232730314925	-0.856223783010013	-2.87042369766741	-1.88070315503114	0	-2.35997105509153
-0.0576009152995889	-0.66274612407125	-1.69834552366607	0.179011752475231	1.30989219074821	-1.6102032712903	0.938850582405449	0.328554784245974	-0.235630056115525	-0.829687394822808	-1.1179994948597	0.606665603552587	-0.0838842720624005	-0.350156125305748	-0.0661935375851126	-0.306329832491122	0.540522495520594	-0.665388049647797	0.63242194030269	-0.99657299546603	1.14789930889338	-0.0558229806980233	-1.19900669991224	-1.21751674845879	-0.452229674371973	-0.992784642393485	-0.721790096725538	-0.0485613900818933	-1.73958885683333	-0.424640380901434	1.28883645088894	-0.689555569652576	-1.12789144259212	-1.41062107733026	-0.900849447903536	-0.477095609066478	-1.21148588251618	-0.800613309558687	0.160971511691025	0.484976934200932	0.52739735477612	-0.524046763636232	-0.849762774024858	0.958270897546184	-2.25235624805772	1.50374727208152	-0.510452642575877	0.479267900060385	2.35997105509153	0
0.853761995119489	0.248616786347827	-0.786982613246995	1.09037466289431	2.22125510116729	-0.698840360871227	1.85021349282453	1.23991769466505	0.675732854303552	0.0816755155962694	-0.206636584440627	1.51802851397166	0.827478638356677	0.561206785113329	0.845169372833965	0.605033077927955	1.45188540593967	0.24597486077128	1.54378485072177	-0.0852100850469526	2.05926221931246	0.855539929721054	-0.28764378949316	-0.306153838039709	0.459133236047104	-0.0814217319744079	0.189572813693539	0.862801520337184	-0.828225946414248	0.486722529517643	2.20019936130802	0.221807340766501	-0.216528532173042	-0.499258166911179	0.0105134625155419	0.4342673013526	-0.300122972097106	0.11074960086039	1.0723344221101	1.39633984462001	1.4387602651952	0.387316146782846	0.0616001363942198	1.86963380796526	-1.34099333763865	2.41511018250059	0.400910267843201	1.39063081047946	3.27133396551061	0.911362910419077
1.57470015232966	0.969554943557994	-0.0660444560368276	1.81131282010448	2.94219325837746	0.0220977963389402	2.57115165003469	1.96085585187522	1.39667101151372	0.802613672806436	0.51430157276954	2.23896667118183	1.54841679556684	1.2821449423235	1.56610753004413	1.32597123513812	2.17282356314984	0.966913017981447	2.26472300793193	0.635728072163214	2.78020037652262	1.57647808693122	0.433294367717007	0.414784319170458	1.18007139325727	0.639516425235759	0.910510970903706	1.58373967754735	-0.107287789204081	1.20766068672781	2.92113751851818	0.942745497976668	0.504409625037125	0.221679990298988	0.731451619725709	1.15520545856277	0.420815185113061	0.831687758070557	1.79327257932027	2.11727800183018	2.15969842240536	1.10825430399301	0.782538293604387	2.59057196517543	-0.620055180428478	3.13604833971076	1.12184842505337	2.11156896768963	3.99227212272077	1.63230106762924
0.736497087392051	0.131351878620389	-0.904247520974432	0.97310975516687	2.10399019343985	-0.816105268598665	1.73294858509709	1.12265278693761	0.558467946576115	-0.0355893921311683	-0.323901492168065	1.40076360624423	0.710213730629239	0.443941877385892	0.727904465106527	0.487768170200518	1.33462049821223	0.128709953043843	1.42651994299433	-0.20247499277439	1.94199731158502	0.738275021993616	-0.404908697220598	-0.423418745767147	0.341868328319666	-0.198686639701846	0.0723079059661016	0.745536612609746	-0.945490854141686	0.369457621790206	2.08293445358058	0.104542433039064	-0.33379343990048	-0.616523074638617	-0.106751445211896	0.317002393625162	-0.417387879824544	-0.0065153068670476	0.955069514382664	1.27907493689257	1.32149535746776	0.270051239055408	-0.0556647713332179	1.75236890023782	-1.45825824536608	2.29784527477316	0.283645360115763	1.27336590275203	3.15406905778317	0.79409800269164
0.642724137414922	0.03757892864326	-0.998020470951562	0.879336805189741	2.01021724346272	-0.909878218575794	1.63917563511996	1.02887983696048	0.464694996598985	-0.129362342108298	-0.417674442145194	1.3069906562671	0.61644078065211	0.350168927408762	0.634131515129398	0.393995220223388	1.2408475482351	0.0349370030667133	1.3327469930172	-0.29624794275152	1.84822436160789	0.644502072016487	-0.498681647197727	-0.517191695744276	0.248095378342537	-0.292459589678975	-0.0214650440110278	0.651763662632617	-1.03926380411882	0.275684671813076	1.98916150360345	0.0107694830619343	-0.427566389877609	-0.710296024615746	-0.200524395189025	0.223229443648033	-0.511160829801673	-0.100288256844177	0.861296564405535	1.18530198691544	1.22772240749063	0.176278289078279	-0.149437721310347	1.65859595026069	-1.55203119534321	2.20407232479603	0.189872410138634	1.1795929527749	3.06029610780604	0.70032505271451
1.49003728299271	0.88489207422105	-0.150707325373771	1.72664995076753	2.85753038904051	-0.0625650729980034	2.48648878069775	1.87619298253827	1.31200814217678	0.717950803469493	0.429638703432596	2.15430380184489	1.4637539262299	1.19748207298655	1.48144466070719	1.24130836580118	2.08816069381289	0.882250148644504	2.18006013859499	0.551065202826271	2.69553750718568	1.49181521759428	0.348631498380064	0.330121449833515	1.09540852392033	0.554853555898815	0.825848101566763	1.49907680821041	-0.191950658541025	1.12299781739087	2.83647464918124	0.858082628639725	0.419746755700181	0.137017120962044	0.646788750388765	1.07054258922582	0.336152315776117	0.747024888733614	1.70860970998333	2.03261513249323	2.07503555306842	1.02359143465607	0.697875424267443	2.50590909583848	-0.704718049765422	3.05138547037382	1.03718555571642	2.02690609835269	3.90760925338383	1.5476381982923
-1.1173220971965	-1.72246730596816	-2.75806670556298	-0.880709429421682	0.250171008851298	-2.66992445318722	-0.120870599491464	-0.731166397650939	-1.29535123801244	-1.88940857671972	-2.17772067675662	-0.453055578344325	-1.14360545395931	-1.40987730720266	-1.12591471948202	-1.36605101438803	-0.519198686376319	-1.72510923154471	-0.427299241594223	-2.05629417736294	0.0881781269964677	-1.11554416259494	-2.25872788180915	-2.2772379303557	-1.51195085626889	-2.0525058242904	-1.78151127862245	-1.10828257197881	-2.79931003873024	-1.48436156279835	0.229115268992027	-1.74927675154949	-2.18761262448903	-2.47034225922717	-1.96057062980045	-1.53681679096339	-2.2712070644131	-1.8603344914556	-0.898749670205888	-0.57474424769598	-0.532323827120792	-1.58376794553314	-1.90948395592177	-0.101450284350729	-3.31207742995463	0.444026090184603	-1.57017382447279	-0.580453281836527	1.30024987319462	-1.05972118189691
-1.93330652652068	-2.53845173529234	-3.57405113488716	-1.69669385874586	-0.565813420472882	-3.4859088825114	-0.936855028815644	-1.54715082697512	-2.11133566733662	-2.7053930060439	-2.9937051060808	-1.26904000766851	-1.95958988328349	-2.22586173652684	-1.9418991488062	-2.18203544371221	-1.3351831157005	-2.54109366086889	-1.2432836709184	-2.87227860668712	-0.727806302327712	-1.93152859191912	-3.07471231113333	-3.09322235967988	-2.32793528559307	-2.86849025361458	-2.59749570794663	-1.92426700130299	-3.61529446805442	-2.30034599212253	-0.586869160332153	-2.56526118087367	-3.00359705381321	-3.28632668855135	-2.77655505912463	-2.35280122028757	-3.08719149373728	-2.67631892077978	-1.71473409953007	-1.39072867702016	-1.34830825644497	-2.39975237485732	-2.72546838524595	-0.917434713674909	-4.12806185927881	-0.371958339139577	-2.38615825379697	-1.39643771116071	0.484265443870436	-1.87570561122109
0.218664185005053	-0.386481023766608	-1.42208042336143	0.455276852779873	1.58615729105285	-1.33393817098566	1.21511568271009	0.604819884550616	0.0406350441891172	-0.553422294518166	-0.841734394555062	0.882930703857229	0.192380828242242	-0.0738910250011058	0.21007156271953	-0.0300647321864798	0.816787595825236	-0.389122949343155	0.908687040607332	-0.720307895161388	1.42416440919802	0.220442119606619	-0.922741599607595	-0.941251648154144	-0.175964574067331	-0.716519542088843	-0.445524996420896	0.227703710222749	-1.46332375652868	-0.148375280596792	1.56510155119358	-0.413290469347934	-0.851626342287477	-1.13435597702561	-0.624584347598893	-0.200830508761835	-0.935220782211541	-0.524348209254045	0.437236611995667	0.761242034505575	0.803662455080763	-0.247781663331589	-0.573497673720215	1.23453599785083	-1.97609114775308	1.78001237238616	-0.234187542271235	0.755533000365028	2.63623615539617	0.276265100304642
0.297530703149933	-0.307614505621729	-1.34321390521655	0.534143370924753	1.66502380919773	-1.25507165284078	1.29398220085497	0.683686402695495	0.119501562333997	-0.474555776373286	-0.762867876410183	0.961797222002109	0.271247346387121	0.00497549314377377	0.288938080864409	0.0488017859583998	0.895654113970116	-0.310256431198275	0.987553558752212	-0.641441377016508	1.5030309273429	0.299308637751499	-0.843875081462715	-0.862385130009264	-0.0970980559224515	-0.637653023943964	-0.366658478276016	0.306570228367629	-1.3844572383838	-0.0695087624519122	1.64396806933846	-0.334423951203054	-0.772759824142597	-1.05548945888073	-0.545717829454014	-0.121963990616956	-0.856354264066661	-0.445481691109165	0.516103130140547	0.840108552650454	0.882528973225642	-0.16891514518671	-0.494631155575336	1.31340251599571	-1.8972246296082	1.85887889053104	-0.155321024126355	0.834399518509907	2.71510267354105	0.355131618449522
0.459024579985609	-0.146120628786052	-1.18172002838087	0.695637247760429	1.82651768603341	-1.09357777600511	1.45547607769065	0.845180279531172	0.280995439169673	-0.31306189953761	-0.601373999574506	1.12329109883779	0.432741223222798	0.16646936997945	0.450431957700085	0.210295662794076	1.05714799080579	-0.148762554362599	1.14904743558789	-0.479947500180832	1.66452480417858	0.460802514587175	-0.682381204627039	-0.700891253173588	0.0643958209132247	-0.476159147108287	-0.20516460144034	0.468064105203305	-1.22296336154813	0.091985114383764	1.80546194617414	-0.172930074367378	-0.611265947306921	-0.893995582045059	-0.384223952618338	0.0395298862187206	-0.694860387230985	-0.283987814273489	0.677597006976223	1.00160242948613	1.04402285006132	-0.00742126835103374	-0.33313727873966	1.47489639283138	-1.73573075277252	2.02037276736671	0.00617285270932122	0.995893395345584	2.87659655037673	0.516625495285198
-0.0185641139322978	-0.623709322703959	-1.65930872229878	0.218048553842522	1.3489289921155	-1.57116646992301	0.97788738377274	0.367591585613265	-0.196593254748234	-0.790650593455517	-1.07896269349241	0.645702404919878	-0.0448474706951094	-0.311119323938457	-0.0271567362178216	-0.267293031123831	0.579559296887885	-0.626351248280506	0.671458741669981	-0.957536194098739	1.18693611026067	-0.0167861793307322	-1.15996989854495	-1.1784799470915	-0.413192873004682	-0.953747841026194	-0.682753295358247	-0.00952458871460227	-1.70055205546603	-0.385603579534143	1.32787325225623	-0.650518768285285	-1.08885464122483	-1.37158427596297	-0.861812646536245	-0.438058807699186	-1.17244908114889	-0.761576508191396	0.200008313058316	0.524013735568223	0.566434156143411	-0.485009962268941	-0.810725972657567	0.997307698913475	-2.21331944669043	1.54278407344881	-0.471415841208586	0.518304701427676	2.39900785645882	0.039036801367291
-0.414402930662447	-1.01954813943411	-2.05514753902893	-0.177790262887627	0.953090175385353	-1.96700528665316	0.582048567042591	-0.0282472311168842	-0.592432071478383	-1.18648941018567	-1.47480151022256	0.249863588189729	-0.440686287425258	-0.706958140668606	-0.42299555294797	-0.66313184785398	0.183720480157736	-1.02219006501065	0.275619924939832	-1.35337501082889	0.791097293530522	-0.412624996060881	-1.5558087152751	-1.57431876382164	-0.809031689734831	-1.34958665775634	-1.0785921120884	-0.405363405444751	-2.09639087219618	-0.781442396264292	0.932034435526082	-1.04635758501543	-1.48469345795498	-1.76742309269311	-1.25765146326639	-0.833897624429335	-1.56828789787904	-1.15741532492155	-0.195830503671833	0.128174918838075	0.170595339413262	-0.88084877899909	-1.20656478938772	0.601468882183326	-2.60915826342058	1.14694525671866	-0.867254657938735	0.122465884697528	2.00316903972867	-0.356802015362858
0.43316303037332	-0.171982178398341	-1.20758157799316	0.66977569814814	1.80065613642112	-1.1194393256174	1.42961452807836	0.819318729918883	0.255133889557384	-0.338923449149899	-0.627235549186795	1.0974295492255	0.406879673610509	0.140607820367161	0.424570408087797	0.184434113181787	1.0312864411935	-0.174624103974888	1.1231858859756	-0.505809049793121	1.63866325456629	0.434940964974886	-0.708242754239328	-0.726752802785877	0.0385342713009358	-0.502020696720576	-0.231026151052629	0.442202555591016	-1.24882491116042	0.0661235647714751	1.77960039656185	-0.198791623979667	-0.63712749691921	-0.919857131657348	-0.410085502230626	0.0136683366064316	-0.720721936843274	-0.309849363885778	0.651735457363934	0.975740879873841	1.01816130044903	-0.0332828179633227	-0.358998828351949	1.44903484321909	-1.76159230238481	1.99451121775442	-0.0196886969029677	0.970031845733295	2.85073500076444	0.490763945672909
-2.95539106546439	-3.56053627423605	-4.59613567383087	-2.71877839768957	-1.58789795941659	-4.50799342145511	-1.95893956775935	-2.56923536591883	-3.13342020628033	-3.72747754498761	-4.01578964502451	-2.29112454661222	-2.9816744222272	-3.24794627547055	-2.96398368774992	-3.20411998265592	-2.35726765464421	-3.5631781998126	-2.26536820986211	-3.89436314563083	-1.74989084127142	-2.95361313086283	-4.09679685007704	-4.11530689862359	-3.35001982453678	-3.89057479255829	-3.61958024689034	-2.9463515402467	-4.63737900699813	-3.32243053106624	-1.60895369927586	-3.58734571981738	-4.02568159275692	-4.30841122749506	-3.79863959806834	-3.37488575923128	-4.10927603268099	-3.69840345972349	-2.73681863847378	-2.41281321596387	-2.37039279538868	-3.42183691380103	-3.74755292418966	-1.93951925261862	-5.15014639822252	-1.39404287808329	-3.40824279274068	-2.41852225010442	-0.537819095073274	-2.8977901501648
1.88363635360912	1.27849114483746	0.242891745242641	2.12024902138394	3.25112945965692	0.331033997618409	2.88008785131416	2.26979205315469	1.70560721279319	1.11154987408591	0.823237774049009	2.5479028724613	1.85735299684631	1.59108114360297	1.8750437313236	1.63490743641759	2.48175976442931	1.27584921926092	2.5736592092114	0.944664273442683	3.08913657780209	1.88541428821069	0.742230568996476	0.723720520449927	1.48900759453674	0.948452626515228	1.21944717218317	1.89267587882682	0.201648412075388	1.51659688800728	3.23007371979765	1.25168169925614	0.813345826316594	0.530616191578456	1.04038782100518	1.46414165984224	0.72975138639253	1.14062395935003	2.10220878059974	2.42621420310965	2.46863462368483	1.41719050527248	1.09147449488386	2.8995081664549	-0.311118979149009	3.44498454099023	1.43078462633284	2.4205051689691	4.30120832400024	1.94123726890871
0.455593848747883	-0.149551360023779	-1.1851507596186	0.692206516522702	1.82308695479568	-1.09700850724283	1.45204534645292	0.841749548293445	0.277564707931947	-0.316492630775336	-0.604804730812233	1.11986036760006	0.429310491985071	0.163038638741724	0.447001226462359	0.20686493155635	1.05371725956807	-0.152193285600325	1.14561670435016	-0.483378231418558	1.66109407294085	0.457371783349449	-0.685811935864765	-0.704321984411314	0.0609650896754985	-0.479589878346014	-0.208595332678066	0.464633373965579	-1.22639409278585	0.0885543831460378	1.80203121493641	-0.176360805605104	-0.614696678544647	-0.897426313282785	-0.387654683856064	0.0360991549809944	-0.698291118468712	-0.287418545511215	0.674166275738497	0.998171698248404	1.04059211882359	-0.0108519995887599	-0.336568009977386	1.47146566159366	-1.73916148401025	2.01694203612899	0.00274212147159503	0.992462664107857	2.873165819139	0.513194764047472
0.230108120534832	-0.375037088236829	-1.41063648783165	0.466720788309652	1.59760122658263	-1.32249423545588	1.22655961823987	0.616263820080395	0.0520789797188961	-0.541978358988387	-0.830290459025283	0.894374639387008	0.203824763772021	-0.0624470894713269	0.221515498249309	-0.0186207966567009	0.828231531355015	-0.377679013813376	0.920130976137111	-0.708863959631609	1.4356083447278	0.231886055136398	-0.911297664077816	-0.929807712624365	-0.164520638537552	-0.705075606559064	-0.434081060891117	0.239147645752528	-1.4518798209989	-0.136931345067013	1.57654548672336	-0.401846533818155	-0.840182406757698	-1.12291204149584	-0.613140412069114	-0.189386573232056	-0.923776846681762	-0.512904273724266	0.448680547525446	0.772685970035353	0.815106390610541	-0.236337727801811	-0.562053738190436	1.2459799333806	-1.9646472122233	1.79145630791594	-0.222743606741456	0.766976935894807	2.64768009092595	0.287709035834421
0.651083455137562	0.0459382463659006	-0.989661153228921	0.887696122912382	2.01857656118536	-0.901518900853153	1.6475349528426	1.03723915468312	0.473054314321626	-0.121003024385657	-0.409315124422553	1.31534997398974	0.624800098374751	0.358528245131403	0.642490832852038	0.402354537946029	1.24920686595774	0.043296320789354	1.34110631073984	-0.287888625028879	1.85658367933053	0.652861389739128	-0.490322329475086	-0.508832378021635	0.256454696065178	-0.284100271956334	-0.0131057262883871	0.660122980355258	-1.03090448639617	0.284043989535717	1.99752082132609	0.0191288007845749	-0.419207072154968	-0.701936706893106	-0.192165077466385	0.231588761370674	-0.502801512079032	-0.0919289391215363	0.869655882128176	1.19366130463808	1.23608172521327	0.184637606800919	-0.141078403587707	1.66695526798333	-1.54367187762057	2.21243164251867	0.198231727861274	1.18795227049754	3.06865542552868	0.708684370437151
1.10381477371741	0.498669564945744	-0.536929834649078	1.34042744149223	2.47130787976521	-0.44878758227331	2.10026627142244	1.48997047326297	0.925785632901469	0.331728294194186	0.0434161941572899	1.76808129256958	1.07753141695459	0.811259563711246	1.09522215143188	0.855085856525872	1.70193818453759	0.496027639369197	1.79383762931968	0.164842693550964	2.30931499791037	1.10559270831897	-0.0375910108952429	-0.0561010594417919	0.709186014645021	0.168631046623509	0.439625592291456	1.1128542989351	-0.578173167816331	0.73677530811556	2.45025213990593	0.471860119364418	0.0335242464248751	-0.249205388313262	0.260566241113459	0.684320079950517	-0.050070193499189	0.360802379458307	1.32238720070802	1.64639262321793	1.68881304379311	0.637368925380763	0.311652914992137	2.11968658656318	-1.09094055904073	2.66516296109851	0.650963046441118	1.64068358907738	3.52138674410852	1.16141568901699
0.576022489597834	-0.0291227191738272	-1.06472211876865	0.812635157372654	1.94351559564563	-0.976579866392881	1.57247398730287	0.962178189143397	0.397993348781898	-0.196063989925385	-0.484376089962281	1.24028900845001	0.549739132835023	0.283467279591675	0.567429867312311	0.327293572406301	1.17414590041802	-0.0317646447503739	1.26604534520011	-0.362949590568607	1.7815227137908	0.5778004241994	-0.565383295014814	-0.583893343561363	0.18139373052545	-0.359161237496062	-0.088166691828115	0.58506201481553	-1.1059654519359	0.208983023995989	1.92245985578636	-0.0559321647551529	-0.494268037694696	-0.776997672432834	-0.267226043006112	0.156527795830946	-0.57786247761876	-0.166989904661264	0.794594916588448	1.11860033909836	1.16102075967354	0.109576641261191	-0.216139369127434	1.59189430244361	-1.6187328431603	2.13737067697894	0.123170762321546	1.11289130495781	2.99359445998895	0.633623404897423
0.106249868597295	-0.498895340174367	-1.53449473976919	0.342862536372114	1.47374297464509	-1.44635248739342	1.10270136630233	0.492405568142857	-0.0717792722186417	-0.665836610925925	-0.954148710962821	0.77051638744947	0.079966511834483	-0.186305341408865	0.0976572463117709	-0.142479048594239	0.704373279417477	-0.501537265750914	0.796272724199573	-0.832722211569147	1.31175009279026	0.10802780319886	-1.03515591601535	-1.0536659645619	-0.28837889047509	-0.828933858496602	-0.557939312828655	0.11528939381499	-1.57573807293644	-0.260789597004551	1.45268723478582	-0.525704785755693	-0.964040658695236	-1.24677029343337	-0.736998664006652	-0.313244825169594	-1.0476350986193	-0.636762525661804	0.324822295587908	0.648827718097816	0.691248138673004	-0.360195979739348	-0.685911990127974	1.12212168144307	-2.08850546416084	1.6675980559784	-0.346601858678993	0.643118683957269	2.52382183898841	0.163850783896883
-1.50534734588468	-2.11049255465635	-3.14609195425117	-1.26873467810986	-0.137854239836884	-3.0579497018754	-0.508895848179646	-1.11919164633912	-1.68337648670062	-2.2774338254079	-2.5657459254448	-0.841080827032508	-1.5316307026475	-1.79790255589084	-1.51393996817021	-1.75407626307622	-0.907223935064501	-2.11313448023289	-0.815324490282405	-2.44431942605113	-0.299847121691715	-1.50356941128312	-2.64675313049733	-2.66526317904388	-1.89997610495707	-2.44053107297858	-2.16953652731063	-1.49630782066699	-3.18733528741842	-1.87238681148653	-0.158909979696156	-2.13730200023767	-2.57563787317721	-2.85836750791535	-2.34859587848863	-1.92484203965157	-2.65923231310128	-2.24835974014378	-1.28677491889407	-0.962769496384163	-0.920349075808975	-1.97179319422133	-2.29750920460995	-0.489475533038911	-3.70010267864282	0.0560008414964202	-1.95819907316097	-0.96847853052471	0.912224624506433	-1.4477464305851
1.11652731554839	0.511382106776727	-0.524217292818094	1.35313998332321	2.48402042159619	-0.436075040442327	2.11297881325343	1.50268301509395	0.938498174732453	0.34444083602517	0.0561287359882732	1.78079383440056	1.09024395878558	0.82397210554223	1.10793469326287	0.867798398356856	1.71465072636857	0.508740181200181	1.80655017115067	0.177555235381948	2.32202753974136	1.11830525014995	-0.0248784690642596	-0.0433885176108086	0.721898556476004	0.181343588454492	0.45233813412244	1.12556684076608	-0.565460625985348	0.749487849946544	2.46296468173692	0.484572661195402	0.0462367882558583	-0.236492846482279	0.273278782944442	0.6970326217815	-0.0373576516682057	0.37351492128929	1.335099742539	1.65910516504891	1.7015255856241	0.650081467211746	0.32436545682312	2.13239912839416	-1.07822801720974	2.67787550292949	0.663675588272101	1.65339613090836	3.53409928593951	1.17412823084798
0.823349580827479	0.218204372055817	-0.817395027539004	1.0599622486023	2.19084268687528	-0.729252775163236	1.81980107853252	1.20950528037304	0.645320440011543	0.0512631013042597	-0.237048998732637	1.48761609967965	0.797066224064667	0.53079437082132	0.814756958541955	0.574620663635946	1.42147299164766	0.215562446479271	1.51337243642976	-0.115622499338962	2.02884980502045	0.825127515429045	-0.31805620378517	-0.336566252331719	0.428720821755094	-0.111834146266418	0.15916039940153	0.832389106045174	-0.858638360706258	0.456310115225634	2.16978694701601	0.191394926474492	-0.246940946465052	-0.529670581203189	-0.0198989517764678	0.40385488706059	-0.330535386389116	0.0803371865683804	1.04192200781809	1.365927430328	1.40834785090319	0.356903732490836	0.0311877221022101	1.83922139367325	-1.37140575193065	2.38469776820858	0.370497853551191	1.36021839618745	3.2409215512186	0.880950496127068
1.07229008350193	0.46714487473027	-0.568454524864552	1.30890275127675	2.43978318954973	-0.480312272488784	2.06874158120697	1.45844578304749	0.894260942685995	0.300203603978712	0.0118915039418157	1.73655660235411	1.04600672673912	0.779734873495772	1.06369746121641	0.823561166310398	1.67041349432211	0.464502949153723	1.76231293910421	0.13331800333549	2.2777903076949	1.0740680181035	-0.0691157011107171	-0.0876257496572661	0.677661324429547	0.137106356408035	0.408100902075982	1.08132960871963	-0.609697858031805	0.705250617900086	2.41872744969046	0.440335429148944	0.00199955620940084	-0.280730078528737	0.229041550897985	0.652795389735043	-0.0815948837146632	0.329277689242833	1.29086251049254	1.61486793300245	1.65728835357764	0.605844235165288	0.280128224776663	2.0881618963477	-1.1224652492562	2.63363827088304	0.619438356225643	1.60915889886191	3.48986205389305	1.12989099880152
1.09754662586544	0.492401417093778	-0.543197982501043	1.33415929364026	2.46503973191324	-0.455055730125276	2.09399812357048	1.483702325411	0.919517485049504	0.325460146342221	0.0371480463053242	1.76181314471762	1.07126326910263	0.804991415859281	1.08895400357992	0.848817708673907	1.69567003668562	0.489759491517232	1.78756948146772	0.158574545698999	2.30304685005841	1.09932456046701	-0.0438591587472086	-0.0623692072937576	0.702917866793055	0.162362898771543	0.433357444439491	1.10658615108314	-0.584441315668297	0.730507160263595	2.44398399205397	0.465591971512453	0.0272560985729093	-0.255473536165228	0.254298093261493	0.678051932098551	-0.0563383413511547	0.354534231606341	1.31611905285605	1.64012447536596	1.68254489594115	0.631100777528797	0.305384767140171	2.11341843871121	-1.09720870689269	2.65889481324654	0.644694898589152	1.63441544122541	3.51511859625656	1.15514754116503
-1.00365700088697	-1.60880220965863	-2.64440160925345	-0.767044333112146	0.363836105160834	-2.55625935687768	-0.00720550318192803	-0.617501301341403	-1.1816861417029	-1.77574348041018	-2.06405558044708	-0.33939048203479	-1.02994035764978	-1.29621221089312	-1.01224962317249	-1.2523859180785	-0.405533590066783	-1.61144413523517	-0.313634145284687	-1.94262908105341	0.201843223306003	-1.0018790662854	-2.14506278549961	-2.16357283404616	-1.39828575995935	-1.93884072798086	-1.66784618231291	-0.99461747566927	-2.6856449424207	-1.37069646648881	0.342780365301563	-1.63561165523995	-2.0739475281795	-2.35667716291763	-1.84690553349091	-1.42315169465385	-2.15754196810356	-1.74666939514606	-0.785084573896352	-0.461079151386445	-0.418658730811257	-1.47010284922361	-1.79581885961223	0.012214811958807	-3.1984123336451	0.557691186494139	-1.45650872816325	-0.466788185526991	1.41391496950415	-0.946056085587377
-0.554441712897572	-1.15958692166923	-2.19518632126405	-0.317829045122752	0.813051393150228	-2.10704406888829	0.442009784807466	-0.168286013352009	-0.732470853713508	-1.32652819242079	-1.61484029245769	0.109824805954604	-0.580725069660383	-0.846996922903731	-0.563034335183096	-0.803170630089105	0.0436816979226107	-1.16222884724578	0.135581142704707	-1.49341379306401	0.651058511295397	-0.552663778296006	-1.69584749751022	-1.71435754605677	-0.949070471969956	-1.48962543999147	-1.21863089432352	-0.545402187679876	-2.23642965443131	-0.921481178499417	0.791995653290956	-1.18639636725056	-1.6247322401901	-1.90746187492824	-1.39769024550152	-0.97393640666446	-1.70832668011417	-1.29745410715667	-0.335869285906958	-0.0118638633970507	0.0305565571781372	-1.02088756123421	-1.34660357162284	0.461430099948201	-2.74919704565571	1.00690647448353	-1.00729344017386	-0.0175728975375975	1.86313025749355	-0.496840797597983
[truncated: 28 more columns]
