# Supplementary material for: Why are some languages confused for others? Investigating data from the Great Language Game
Source: PLoS One. 2017 Apr 5;12(4):e0165934. doi: 10.1371/journal.pone.0165934 (PMC5381764; doi:10.1371/journal.pone.0165934)
Supplement: S7 Data — (ZIP) [file pone.0165934.s008.zip › S7_DistanceMatrixData/Results_April2016.csv]

name	r	p
Geo	-0.362401456721326	1e-04
GeoP	-0.27711638319526	1e-04
Fam	-0.136030195767795	0.011
FamP	0.00784854478405223	0.8868
Pop	-0.0264039005236833	0.5305
PopPhy	-0.0241940533204789	0.5973
PopGeo	-0.0576625854657017	0.2045
PopPhyGeo	-0.058382185418647	0.1848
Lex	-0.360814893090894	1e-04
LexPhy	-0.0529474895098109	0.0901
LexGeo	-0.0301177836505979	0.4846
LexPhyGeo	-0.0445166911761761	0.1575
Phon	-0.214128895258934	0.012
PhonPhy	-0.196641125058832	0.0341
PhonGeo	-0.171620283503409	0.0713
PhonPhyGeo	-0.163780769682349	0.0788
