# Supplementary material for: Why are some languages confused for others? Investigating data from the Great Language Game
Source: PLoS One. 2017 Apr 5;12(4):e0165934. doi: 10.1371/journal.pone.0165934 (PMC5381764; doi:10.1371/journal.pone.0165934)
Supplement: S7 Data — (ZIP) [file pone.0165934.s008.zip › S7_DistanceMatrixData/TransparentNameDist.csv]

Albanian	Amharic	Arabic	Armenian	Assyrian	Bangla	Basque	Bosnian	Bulgarian	Burmese	Cantonese	Central Tibetan	Croatian	Czech	Danish	Dari	Dinka	Dutch	Estonian	Farsi	Fijian	Finnish	French	German	Greek	Gujarati	Hausa	Hebrew	Hindi	Hungarian	Icelandic	Indonesian	Italian	Japanese	Kannada	Khmer	Korean	Kurdish	Lao	Latvian	Macedonian	Malay	Malayalam	Maltese	Mandarin	Maori	Nepali	Northern Ndebele	Northern Sami	Norwegian
0	1	1	0	1	1	1	0	0	0	1	0	0	0	0	1	1	1	0	1	0	0	0	0	0	1	1	1	1	0	0	0	0	0	1	1	0	1	0	0	0	0	1	0	1	1	0	1	1	0
-1	0	0	-1	0	0	0	-1	-1	-1	0	-1	-1	-1	-1	0	0	0	-1	0	-1	-1	-1	-1	-1	0	0	0	0	-1	-1	-1	-1	-1	0	0	-1	0	-1	-1	-1	-1	0	-1	0	0	-1	0	0	-1
-1	0	0	-1	0	0	0	-1	-1	-1	0	-1	-1	-1	-1	0	0	0	-1	0	-1	-1	-1	-1	-1	0	0	0	0	-1	-1	-1	-1	-1	0	0	-1	0	-1	-1	-1	-1	0	-1	0	0	-1	0	0	-1
0	1	1	0	1	1	1	0	0	0	1	0	0	0	0	1	1	1	0	1	0	0	0	0	0	1	1	1	1	0	0	0	0	0	1	1	0	1	0	0	0	0	1	0	1	1	0	1	1	0
-1	0	0	-1	0	0	0	-1	-1	-1	0	-1	-1	-1	-1	0	0	0	-1	0	-1	-1	-1	-1	-1	0	0	0	0	-1	-1	-1	-1	-1	0	0	-1	0	-1	-1	-1	-1	0	-1	0	0	-1	0	0	-1
-1	0	0	-1	0	0	0	-1	-1	-1	0	-1	-1	-1	-1	0	0	0	-1	0	-1	-1	-1	-1	-1	0	0	0	0	-1	-1	-1	-1	-1	0	0	-1	0	-1	-1	-1	-1	0	-1	0	0	-1	0	0	-1
-1	0	0	-1	0	0	0	-1	-1	-1	0	-1	-1	-1	-1	0	0	0	-1	0	-1	-1	-1	-1	-1	0	0	0	0	-1	-1	-1	-1	-1	0	0	-1	0	-1	-1	-1	-1	0	-1	0	0	-1	0	0	-1
0	1	1	0	1	1	1	0	0	0	1	0	0	0	0	1	1	1	0	1	0	0	0	0	0	1	1	1	1	0	0	0	0	0	1	1	0	1	0	0	0	0	1	0	1	1	0	1	1	0
0	1	1	0	1	1	1	0	0	0	1	0	0	0	0	1	1	1	0	1	0	0	0	0	0	1	1	1	1	0	0	0	0	0	1	1	0	1	0	0	0	0	1	0	1	1	0	1	1	0
0	1	1	0	1	1	1	0	0	0	1	0	0	0	0	1	1	1	0	1	0	0	0	0	0	1	1	1	1	0	0	0	0	0	1	1	0	1	0	0	0	0	1	0	1	1	0	1	1	0
-1	0	0	-1	0	0	0	-1	-1	-1	0	-1	-1	-1	-1	0	0	0	-1	0	-1	-1	-1	-1	-1	0	0	0	0	-1	-1	-1	-1	-1	0	0	-1	0	-1	-1	-1	-1	0	-1	0	0	-1	0	0	-1
0	1	1	0	1	1	1	0	0	0	1	0	0	0	0	1	1	1	0	1	0	0	0	0	0	1	1	1	1	0	0	0	0	0	1	1	0	1	0	0	0	0	1	0	1	1	0	1	1	0
0	1	1	0	1	1	1	0	0	0	1	0	0	0	0	1	1	1	0	1	0	0	0	0	0	1	1	1	1	0	0	0	0	0	1	1	0	1	0	0	0	0	1	0	1	1	0	1	1	0
0	1	1	0	1	1	1	0	0	0	1	0	0	0	0	1	1	1	0	1	0	0	0	0	0	1	1	1	1	0	0	0	0	0	1	1	0	1	0	0	0	0	1	0	1	1	0	1	1	0
0	1	1	0	1	1	1	0	0	0	1	0	0	0	0	1	1	1	0	1	0	0	0	0	0	1	1	1	1	0	0	0	0	0	1	1	0	1	0	0	0	0	1	0	1	1	0	1	1	0
-1	0	0	-1	0	0	0	-1	-1	-1	0	-1	-1	-1	-1	0	0	0	-1	0	-1	-1	-1	-1	-1	0	0	0	0	-1	-1	-1	-1	-1	0	0	-1	0	-1	-1	-1	-1	0	-1	0	0	-1	0	0	-1
-1	0	0	-1	0	0	0	-1	-1	-1	0	-1	-1	-1	-1	0	0	0	-1	0	-1	-1	-1	-1	-1	0	0	0	0	-1	-1	-1	-1	-1	0	0	-1	0	-1	-1	-1	-1	0	-1	0	0	-1	0	0	-1
-1	0	0	-1	0	0	0	-1	-1	-1	0	-1	-1	-1	-1	0	0	0	-1	0	-1	-1	-1	-1	-1	0	0	0	0	-1	-1	-1	-1	-1	0	0	-1	0	-1	-1	-1	-1	0	-1	0	0	-1	0	0	-1
0	1	1	0	1	1	1	0	0	0	1	0	0	0	0	1	1	1	0	1	0	0	0	0	0	1	1	1	1	0	0	0	0	0	1	1	0	1	0	0	0	0	1	0	1	1	0	1	1	0
-1	0	0	-1	0	0	0	-1	-1	-1	0	-1	-1	-1	-1	0	0	0	-1	0	-1	-1	-1	-1	-1	0	0	0	0	-1	-1	-1	-1	-1	0	0	-1	0	-1	-1	-1	-1	0	-1	0	0	-1	0	0	-1
0	1	1	0	1	1	1	0	0	0	1	0	0	0	0	1	1	1	0	1	0	0	0	0	0	1	1	1	1	0	0	0	0	0	1	1	0	1	0	0	0	0	1	0	1	1	0	1	1	0
0	1	1	0	1	1	1	0	0	0	1	0	0	0	0	1	1	1	0	1	0	0	0	0	0	1	1	1	1	0	0	0	0	0	1	1	0	1	0	0	0	0	1	0	1	1	0	1	1	0
0	1	1	0	1	1	1	0	0	0	1	0	0	0	0	1	1	1	0	1	0	0	0	0	0	1	1	1	1	0	0	0	0	0	1	1	0	1	0	0	0	0	1	0	1	1	0	1	1	0
0	1	1	0	1	1	1	0	0	0	1	0	0	0	0	1	1	1	0	1	0	0	0	0	0	1	1	1	1	0	0	0	0	0	1	1	0	1	0	0	0	0	1	0	1	1	0	1	1	0
0	1	1	0	1	1	1	0	0	0	1	0	0	0	0	1	1	1	0	1	0	0	0	0	0	1	1	1	1	0	0	0	0	0	1	1	0	1	0	0	0	0	1	0	1	1	0	1	1	0
-1	0	0	-1	0	0	0	-1	-1	-1	0	-1	-1	-1	-1	0	0	0	-1	0	-1	-1	-1	-1	-1	0	0	0	0	-1	-1	-1	-1	-1	0	0	-1	0	-1	-1	-1	-1	0	-1	0	0	-1	0	0	-1
-1	0	0	-1	0	0	0	-1	-1	-1	0	-1	-1	-1	-1	0	0	0	-1	0	-1	-1	-1	-1	-1	0	0	0	0	-1	-1	-1	-1	-1	0	0	-1	0	-1	-1	-1	-1	0	-1	0	0	-1	0	0	-1
-1	0	0	-1	0	0	0	-1	-1	-1	0	-1	-1	-1	-1	0	0	0	-1	0	-1	-1	-1	-1	-1	0	0	0	0	-1	-1	-1	-1	-1	0	0	-1	0	-1	-1	-1	-1	0	-1	0	0	-1	0	0	-1
-1	0	0	-1	0	0	0	-1	-1	-1	0	-1	-1	-1	-1	0	0	0	-1	0	-1	-1	-1	-1	-1	0	0	0	0	-1	-1	-1	-1	-1	0	0	-1	0	-1	-1	-1	-1	0	-1	0	0	-1	0	0	-1
0	1	1	0	1	1	1	0	0	0	1	0	0	0	0	1	1	1	0	1	0	0	0	0	0	1	1	1	1	0	0	0	0	0	1	1	0	1	0	0	0	0	1	0	1	1	0	1	1	0
0	1	1	0	1	1	1	0	0	0	1	0	0	0	0	1	1	1	0	1	0	0	0	0	0	1	1	1	1	0	0	0	0	0	1	1	0	1	0	0	0	0	1	0	1	1	0	1	1	0
0	1	1	0	1	1	1	0	0	0	1	0	0	0	0	1	1	1	0	1	0	0	0	0	0	1	1	1	1	0	0	0	0	0	1	1	0	1	0	0	0	0	1	0	1	1	0	1	1	0
0	1	1	0	1	1	1	0	0	0	1	0	0	0	0	1	1	1	0	1	0	0	0	0	0	1	1	1	1	0	0	0	0	0	1	1	0	1	0	0	0	0	1	0	1	1	0	1	1	0
0	1	1	0	1	1	1	0	0	0	1	0	0	0	0	1	1	1	0	1	0	0	0	0	0	1	1	1	1	0	0	0	0	0	1	1	0	1	0	0	0	0	1	0	1	1	0	1	1	0
-1	0	0	-1	0	0	0	-1	-1	-1	0	-1	-1	-1	-1	0	0	0	-1	0	-1	-1	-1	-1	-1	0	0	0	0	-1	-1	-1	-1	-1	0	0	-1	0	-1	-1	-1	-1	0	-1	0	0	-1	0	0	-1
-1	0	0	-1	0	0	0	-1	-1	-1	0	-1	-1	-1	-1	0	0	0	-1	0	-1	-1	-1	-1	-1	0	0	0	0	-1	-1	-1	-1	-1	0	0	-1	0	-1	-1	-1	-1	0	-1	0	0	-1	0	0	-1
0	1	1	0	1	1	1	0	0	0	1	0	0	0	0	1	1	1	0	1	0	0	0	0	0	1	1	1	1	0	0	0	0	0	1	1	0	1	0	0	0	0	1	0	1	1	0	1	1	0
-1	0	0	-1	0	0	0	-1	-1	-1	0	-1	-1	-1	-1	0	0	0	-1	0	-1	-1	-1	-1	-1	0	0	0	0	-1	-1	-1	-1	-1	0	0	-1	0	-1	-1	-1	-1	0	-1	0	0	-1	0	0	-1
0	1	1	0	1	1	1	0	0	0	1	0	0	0	0	1	1	1	0	1	0	0	0	0	0	1	1	1	1	0	0	0	0	0	1	1	0	1	0	0	0	0	1	0	1	1	0	1	1	0
0	1	1	0	1	1	1	0	0	0	1	0	0	0	0	1	1	1	0	1	0	0	0	0	0	1	1	1	1	0	0	0	0	0	1	1	0	1	0	0	0	0	1	0	1	1	0	1	1	0
0	1	1	0	1	1	1	0	0	0	1	0	0	0	0	1	1	1	0	1	0	0	0	0	0	1	1	1	1	0	0	0	0	0	1	1	0	1	0	0	0	0	1	0	1	1	0	1	1	0
0	1	1	0	1	1	1	0	0	0	1	0	0	0	0	1	1	1	0	1	0	0	0	0	0	1	1	1	1	0	0	0	0	0	1	1	0	1	0	0	0	0	1	0	1	1	0	1	1	0
-1	0	0	-1	0	0	0	-1	-1	-1	0	-1	-1	-1	-1	0	0	0	-1	0	-1	-1	-1	-1	-1	0	0	0	0	-1	-1	-1	-1	-1	0	0	-1	0	-1	-1	-1	-1	0	-1	0	0	-1	0	0	-1
0	1	1	0	1	1	1	0	0	0	1	0	0	0	0	1	1	1	0	1	0	0	0	0	0	1	1	1	1	0	0	0	0	0	1	1	0	1	0	0	0	0	1	0	1	1	0	1	1	0
-1	0	0	-1	0	0	0	-1	-1	-1	0	-1	-1	-1	-1	0	0	0	-1	0	-1	-1	-1	-1	-1	0	0	0	0	-1	-1	-1	-1	-1	0	0	-1	0	-1	-1	-1	-1	0	-1	0	0	-1	0	0	-1
-1	0	0	-1	0	0	0	-1	-1	-1	0	-1	-1	-1	-1	0	0	0	-1	0	-1	-1	-1	-1	-1	0	0	0	0	-1	-1	-1	-1	-1	0	0	-1	0	-1	-1	-1	-1	0	-1	0	0	-1	0	0	-1
0	1	1	0	1	1	1	0	0	0	1	0	0	0	0	1	1	1	0	1	0	0	0	0	0	1	1	1	1	0	0	0	0	0	1	1	0	1	0	0	0	0	1	0	1	1	0	1	1	0
-1	0	0	-1	0	0	0	-1	-1	-1	0	-1	-1	-1	-1	0	0	0	-1	0	-1	-1	-1	-1	-1	0	0	0	0	-1	-1	-1	-1	-1	0	0	-1	0	-1	-1	-1	-1	0	-1	0	0	-1	0	0	-1
-1	0	0	-1	0	0	0	-1	-1	-1	0	-1	-1	-1	-1	0	0	0	-1	0	-1	-1	-1	-1	-1	0	0	0	0	-1	-1	-1	-1	-1	0	0	-1	0	-1	-1	-1	-1	0	-1	0	0	-1	0	0	-1
0	1	1	0	1	1	1	0	0	0	1	0	0	0	0	1	1	1	0	1	0	0	0	0	0	1	1	1	1	0	0	0	0	0	1	1	0	1	0	0	0	0	1	0	1	1	0	1	1	0
0	1	1	0	1	1	1	0	0	0	1	0	0	0	0	1	1	1	0	1	0	0	0	0	0	1	1	1	1	0	0	0	0	0	1	1	0	1	0	0	0	0	1	0	1	1	0	1	1	0
0	1	1	0	1	1	1	0	0	0	1	0	0	0	0	1	1	1	0	1	0	0	0	0	0	1	1	1	1	0	0	0	0	0	1	1	0	1	0	0	0	0	1	0	1	1	0	1	1	0
-1	0	0	-1	0	0	0	-1	-1	-1	0	-1	-1	-1	-1	0	0	0	-1	0	-1	-1	-1	-1	-1	0	0	0	0	-1	-1	-1	-1	-1	0	0	-1	0	-1	-1	-1	-1	0	-1	0	0	-1	0	0	-1
0	1	1	0	1	1	1	0	0	0	1	0	0	0	0	1	1	1	0	1	0	0	0	0	0	1	1	1	1	0	0	0	0	0	1	1	0	1	0	0	0	0	1	0	1	1	0	1	1	0
0	1	1	0	1	1	1	0	0	0	1	0	0	0	0	1	1	1	0	1	0	0	0	0	0	1	1	1	1	0	0	0	0	0	1	1	0	1	0	0	0	0	1	0	1	1	0	1	1	0
0	1	1	0	1	1	1	0	0	0	1	0	0	0	0	1	1	1	0	1	0	0	0	0	0	1	1	1	1	0	0	0	0	0	1	1	0	1	0	0	0	0	1	0	1	1	0	1	1	0
0	1	1	0	1	1	1	0	0	0	1	0	0	0	0	1	1	1	0	1	0	0	0	0	0	1	1	1	1	0	0	0	0	0	1	1	0	1	0	0	0	0	1	0	1	1	0	1	1	0
0	1	1	0	1	1	1	0	0	0	1	0	0	0	0	1	1	1	0	1	0	0	0	0	0	1	1	1	1	0	0	0	0	0	1	1	0	1	0	0	0	0	1	0	1	1	0	1	1	0
-1	0	0	-1	0	0	0	-1	-1	-1	0	-1	-1	-1	-1	0	0	0	-1	0	-1	-1	-1	-1	-1	0	0	0	0	-1	-1	-1	-1	-1	0	0	-1	0	-1	-1	-1	-1	0	-1	0	0	-1	0	0	-1
-1	0	0	-1	0	0	0	-1	-1	-1	0	-1	-1	-1	-1	0	0	0	-1	0	-1	-1	-1	-1	-1	0	0	0	0	-1	-1	-1	-1	-1	0	0	-1	0	-1	-1	-1	-1	0	-1	0	0	-1	0	0	-1
0	1	1	0	1	1	1	0	0	0	1	0	0	0	0	1	1	1	0	1	0	0	0	0	0	1	1	1	1	0	0	0	0	0	1	1	0	1	0	0	0	0	1	0	1	1	0	1	1	0
0	1	1	0	1	1	1	0	0	0	1	0	0	0	0	1	1	1	0	1	0	0	0	0	0	1	1	1	1	0	0	0	0	0	1	1	0	1	0	0	0	0	1	0	1	1	0	1	1	0
0	1	1	0	1	1	1	0	0	0	1	0	0	0	0	1	1	1	0	1	0	0	0	0	0	1	1	1	1	0	0	0	0	0	1	1	0	1	0	0	0	0	1	0	1	1	0	1	1	0
-1	0	0	-1	0	0	0	-1	-1	-1	0	-1	-1	-1	-1	0	0	0	-1	0	-1	-1	-1	-1	-1	0	0	0	0	-1	-1	-1	-1	-1	0	0	-1	0	-1	-1	-1	-1	0	-1	0	0	-1	0	0	-1
0	1	1	0	1	1	1	0	0	0	1	0	0	0	0	1	1	1	0	1	0	0	0	0	0	1	1	1	1	0	0	0	0	0	1	1	0	1	0	0	0	0	1	0	1	1	0	1	1	0
-1	0	0	-1	0	0	0	-1	-1	-1	0	-1	-1	-1	-1	0	0	0	-1	0	-1	-1	-1	-1	-1	0	0	0	0	-1	-1	-1	-1	-1	0	0	-1	0	-1	-1	-1	-1	0	-1	0	0	-1	0	0	-1
0	1	1	0	1	1	1	0	0	0	1	0	0	0	0	1	1	1	0	1	0	0	0	0	0	1	1	1	1	0	0	0	0	0	1	1	0	1	0	0	0	0	1	0	1	1	0	1	1	0
-1	0	0	-1	0	0	0	-1	-1	-1	0	-1	-1	-1	-1	0	0	0	-1	0	-1	-1	-1	-1	-1	0	0	0	0	-1	-1	-1	-1	-1	0	0	-1	0	-1	-1	-1	-1	0	-1	0	0	-1	0	0	-1
-1	0	0	-1	0	0	0	-1	-1	-1	0	-1	-1	-1	-1	0	0	0	-1	0	-1	-1	-1	-1	-1	0	0	0	0	-1	-1	-1	-1	-1	0	0	-1	0	-1	-1	-1	-1	0	-1	0	0	-1	0	0	-1
0	1	1	0	1	1	1	0	0	0	1	0	0	0	0	1	1	1	0	1	0	0	0	0	0	1	1	1	1	0	0	0	0	0	1	1	0	1	0	0	0	0	1	0	1	1	0	1	1	0
-1	0	0	-1	0	0	0	-1	-1	-1	0	-1	-1	-1	-1	0	0	0	-1	0	-1	-1	-1	-1	-1	0	0	0	0	-1	-1	-1	-1	-1	0	0	-1	0	-1	-1	-1	-1	0	-1	0	0	-1	0	0	-1
0	1	1	0	1	1	1	0	0	0	1	0	0	0	0	1	1	1	0	1	0	0	0	0	0	1	1	1	1	0	0	0	0	0	1	1	0	1	0	0	0	0	1	0	1	1	0	1	1	0
0	1	1	0	1	1	1	0	0	0	1	0	0	0	0	1	1	1	0	1	0	0	0	0	0	1	1	1	1	0	0	0	0	0	1	1	0	1	0	0	0	0	1	0	1	1	0	1	1	0
0	1	1	0	1	1	1	0	0	0	1	0	0	0	0	1	1	1	0	1	0	0	0	0	0	1	1	1	1	0	0	0	0	0	1	1	0	1	0	0	0	0	1	0	1	1	0	1	1	0
-1	0	0	-1	0	0	0	-1	-1	-1	0	-1	-1	-1	-1	0	0	0	-1	0	-1	-1	-1	-1	-1	0	0	0	0	-1	-1	-1	-1	-1	0	0	-1	0	-1	-1	-1	-1	0	-1	0	0	-1	0	0	-1
0	1	1	0	1	1	1	0	0	0	1	0	0	0	0	1	1	1	0	1	0	0	0	0	0	1	1	1	1	0	0	0	0	0	1	1	0	1	0	0	0	0	1	0	1	1	0	1	1	0
0	1	1	0	1	1	1	0	0	0	1	0	0	0	0	1	1	1	0	1	0	0	0	0	0	1	1	1	1	0	0	0	0	0	1	1	0	1	0	0	0	0	1	0	1	1	0	1	1	0
-1	0	0	-1	0	0	0	-1	-1	-1	0	-1	-1	-1	-1	0	0	0	-1	0	-1	-1	-1	-1	-1	0	0	0	0	-1	-1	-1	-1	-1	0	0	-1	0	-1	-1	-1	-1	0	-1	0	0	-1	0	0	-1
[truncated: 28 more columns]
