# Supplementary material for: Why are some languages confused for others? Investigating data from the Great Language Game
Source: PLoS One. 2017 Apr 5;12(4):e0165934. doi: 10.1371/journal.pone.0165934 (PMC5381764; doi:10.1371/journal.pone.0165934)
Supplement: S8 Data — This large file is available through FigShare: http://dx.doi.org/10.6084/m9.figshare.3512090. (ZIP) [file pone.0165934.s009.zip]

Archive with 3 entries (2 files):
- S8_RawConfusionData.txt
- __MACOSX/
- __MACOSX/._S8_RawConfusionData.txt
